# Supplementary material for: Brassica rapa CURLY LEAF is a major H3K27 methyltransferase regulating flowering time
Source: Planta. 2024 Jun 12;260(1):27. doi: 10.1007/s00425-024-04454-7 (PMC11169032; doi:10.1007/s00425-024-04454-7)
Supplement: Supplementary file 6 — Supplementary file6 (XLSX 12543 KB) [file 425_2024_4454_MOESM6_ESM.xlsx]

## Sheet: S1
Supplementary Dataset S1. Differentially H3K27me3-methylated genes in braA.clf-1 leaves compared to WT.
B. rapa v3 gene name	M-value	Start Position	End Position	Strand	Peak location	Distance to Feature	B. rapa v1.5 gene name	A. thaliana orthologue	Ath symbol	Ath description	GO terms	GO descriptions
BraA02g043710.3C	-4.80944	30242329	30243686	-	includeFeature	2485	Bra029258	AT5G62470	MYB96	myb domain protein 96	GO:0003677	DNA binding
BraA10g002250.3C	-4.70281	1184375	1187803	-	downstream	8402		AT1G43760		DNAse I-like superfamily protein
BraA09g036300.3C	-4.5136	28685279	28685644	+	upstream	-7478	Bra032904	AT1G28395		hypothetical protein
BraA09g047110.3C	-4.41075	35730285	35730497	-	downstream	3496	Bra040340
BraA03g027880.3C	-4.3621	13874629	13875606	+	includeFeature	-3228	Bra000770	AT4G10660		CDC68-like protein	GO:0005515	protein binding
BraA03g027890.3C	-4.3621	13878621	13879598	+	includeFeature	-7220	Bra000770	AT4G10660		CDC68-like protein
BraA03g027970.3C	-4.34721	13958901	13959284	+	includeFeature	-700	Bra029458	AT4G22463		transmembrane protein
BraA04g021820.3C	-4.32159	16277472	16280617	-	inside	3016	Bra021644	AT5G03495		RNA-binding (RRM/RBD/RNP motifs) family protein	GO:0003676	nucleic acid binding
BraA09g005250.3C	-4.23092	3107891	3108082	+	includeFeature	-490
BraA09g056300.3C	-4.14312	40350844	40355353	+	overlapEnd	1757	Bra031113	AT1G76820		eukaryotic translation initiation factor 2 (eIF-2) family protein	GO:0046872	metal ion binding
BraA09g056310.3C	-4.14312	40355835	40356986	-	includeFeature	4385	Bra031112	AT1G76820		eukaryotic translation initiation factor 2 (eIF-2) family protein
BraA09g056320.3C	-4.14312	40359509	40362749	-	overlapEnd	10148	Bra031111	AT2G20100		basic helix-loop-helix (bHLH) DNA-binding superfamily protein	GO:0046983	protein dimerization activity
BraA03g015540.3C	-4.08417	6951709	6955656	-	includeFeature	5455	Bra029179	AT5G51230	EMF2	VEFS-Box of polycomb protein
BraA04g001000.3C	-4.06955	652673	660180	+	inside	6528	Bra027817	AT3G09510		Ribonuclease H-like superfamily protein
BraA04g014960.3C	-4.06255	11550745	11551525	-	includeFeature	924	Bra030358	AT5G39130		RmlC-like cupins superfamily protein	GO:0030145; GO:0045735	manganese ion binding; nutrient reservoir activity
BraA02g038540.3C	-3.99992	26858684	26858947	-	includeFeature	746	Bra033079	AT3G29034		transmembrane protein
BraA04g016680.3C	-3.95506	12682346	12685318	+	overlapEnd	2455	Bra030210	AT2G22750		basic helix-loop-helix (bHLH) DNA-binding superfamily protein	GO:0046983	protein dimerization activity
BraA01g032990.3C	-3.93051	22508165	22508803	-	downstream	5802	Bra023940	AT3G20600	NDR1	Late embryogenesis abundant (LEA) hydroxyproline-rich glycoprotein family
BraA04g021780.3C	-3.88218	16258795	16260052	-	includeFeature	2851	Bra021644	AT5G03480		RNA-binding (RRM/RBD/RNP motifs) family protein	GO:0003676	nucleic acid binding
BraA08g013950.3C	-3.84934	11692730	11693227	-	includeFeature	2026	Bra013443	AT4G20060		ARM repeat superfamily protein
BraA01g028880.3C	-3.83508	19012053	19012367	+	includeFeature	-2452		AT5G33355		Defensin-like (DEFL) family protein
BraA01g028890.3C	-3.83508	19015941	19016256	+	includeFeature	-6340		AT3G59930		defensin-like protein
BraA01g028900.3C	-3.83508	19018857	19019173	+	includeFeature	-9256		AT3G59930		defensin-like protein
BraA01g028910.3C	-3.83508	19021609	19022008	+	includeFeature	-12008		AT3G59930		defensin-like protein
BraA01g028920.3C	-3.83508	19024611	19024926	+	includeFeature	-15010		AT3G59930		defensin-like protein
BraA01g028930.3C	-3.83508	19027223	19027538	+	includeFeature	-17622		AT3G59930		defensin-like protein
BraA07g012310.3C	-3.82379	11815444	11817451	-	includeFeature	2050	Bra030032	AT1G24260	2003-09-01	K-box region and MADS-box transcription factor family protein	GO:0003700; GO:0005634; GO:0006355	sequence-specific DNA binding transcription factor activity; nucleus; regulation of transcription, DNA-templated
BraA09g004540.3C	-3.8169	2753858	2759013	+	downstream	5543	Bra036141	AT5G49470		PAS domain-containing protein tyrosine kinase family protein	GO:0004672; GO:0005524; GO:0006355; GO:0006468	protein kinase activity; ATP binding; regulation of transcription, DNA-templated; protein phosphorylation
BraA09g017940.3C	-3.79803	11271011	11274721	-	overlapEnd	6320	Bra027867	AT1G58370	RXF12	glycosyl hydrolase family 10 protein / carbohydrate-binding domain-containing protein	GO:0016798	hydrolase activity, acting on glycosyl bonds
BraA07g019770.3C	-3.79669	16591279	16592667	+	includeFeature	-78	Bra028426	AT3G29635		HXXXD-type acyl-transferase family protein	GO:0016747	transferase activity, transferring acyl groups other than amino-acyl groups
BraA07g019780.3C	-3.79669	16595759	16597178	-	includeFeature	5977	Bra028427	AT1G13120		nucleoporin GLE1-like protein
BraA07g019790.3C	-3.79669	16598012	16600356	+	includeFeature	-6811	Bra028428	AT5G38690		Zinc-finger domain of monoamine-oxidase A repressor R1 protein
BraA06g009470.3C	-3.75529	5167089	5168324	-	includeFeature	1323	Bra019744	AT1G12110	NRT1.1	nitrate transporter 1.1
BraA09g037190.3C	-3.70348	29425877	29426242	-	overlapStart	241	Bra032816	AT1G27290		transmembrane protein
BraA08g018730.3C	-3.67849	14737149	14739694	-	upstream	-307	Bra010342	AT4G29040	RPT2a	regulatory particle AAA-ATPase 2A	GO:0005524	ATP binding
BraA01g031390.3C	-3.67257	21273637	21274215	+	includeFeature	-2036	Bra023802	AT3G22820		allergen-like protein
BraA01g019950.3C	-3.6169	10717590	10723728	+	overlapEnd	3811	Bra038492	AT4G16630		DEA(D/H)-box RNA helicase family protein	GO:0003676; GO:0005524	nucleic acid binding; ATP binding
BraA04g016970.3C	-3.61062	12925223	12927246	-	overlapEnd	2845	Bra032188	AT2G23030		SNF1-related protein kinase 2.9	GO:0004672; GO:0005524; GO:0006468	protein kinase activity; ATP binding; protein phosphorylation
BraA03g029150.3C	-3.60859	14626641	14627570	-	includeFeature	1969	Bra000886	AT4G02250		Plant invertase/pectin methylesterase inhibitor superfamily protein	GO:0004857	enzyme inhibitor activity
BraA07g010860.3C	-3.60291	10679419	10682880	-	upstream	-121	Bra030174	AT1G29740		Leucine-rich repeat transmembrane protein kinase
BraA04g031630.3C	-3.5985	21426411	21429156	+	downstream	3190	Bra039325	AT2G45620		Nucleotidyltransferase family protein	GO:0016779	nucleotidyltransferase activity
BraA04g031640.3C	-3.5985	21430368	21432782	-	includeFeature	3181	Bra039324	AT2G45660	AGL20	AGAMOUS-like 20	GO:0003700; GO:0005634; GO:0006355	sequence-specific DNA binding transcription factor activity; nucleus; regulation of transcription, DNA-templated
BraA09g003630.3C	-3.58007	2260956	2262434	+	includeFeature	-555	Bra039040	AT3G28910	MYB30	myb domain protein 30	GO:0003677	DNA binding
BraA09g003640.3C	-3.58007	2264597	2265284	+	upstream	-4196		AT3G31430		zinc knuckle (CCHC-type) family protein
BraA08g011050.3C	-3.52093	9617371	9625110	-	overlapStart	309	Bra040953	AT1G28130	GH3.17	Auxin-responsive GH3 family protein
BraA07g007490.3C	-3.51237	7714467	7716152	+	upstream	-1866	Bra015145	AT2G04280		calcium ion-binding protein
BraA09g055180.3C	-3.45862	39852635	39853168	-	includeFeature	767	Bra031224	AT2G22000		elicitor peptide 6 precursor	GO:0045087	innate immune response
BraA03g027950.3C	-3.45772	13940589	13940990	-	includeFeature	1189	Bra000777	AT4G12520		Bifunctional inhibitor/lipid-transfer protein/seed storage 2S albumin superfamily protein
BraA01g024930.3C	-3.4566	14616680	14617340	-	upstream	-461	Bra033788	AT3G47640		basic helix-loop-helix (bHLH) DNA-binding superfamily protein
BraA02g015680.3C	-3.44397	8270611	8272406	+	upstream	-2010	Bra022560	AT5G51690	ACS12	1-amino-cyclopropane-1-carboxylate synthase 12	GO:0003824; GO:0009058; GO:0030170	catalytic activity; biosynthetic process; pyridoxal phosphate binding
BraA03g015530.3C	-3.44291	6942417	6946264	-	includeFeature	5263	Bra029179	AT5G51230	EMF2	VEFS-Box of polycomb protein
BraA01g029660.3C	-3.43875	19764590	19765531	-	includeFeature	1130	Bra028385	AT4G22920	NYE1	non-yellowing 1
BraA04g018230.3C	-3.4307	13813495	13813776	-	upstream	-425		AT3G27140		protein phosphatase 2C, putative / PP2C, putative
BraA03g027630.3C	-3.39519	13748596	13751722	-	upstream	-279	Bra000747	AT4G11560		bromo-adjacent homology (BAH) domain-containing protein	GO:0003682; GO:0006351	chromatin binding; transcription, DNA-templated
BraA03g027640.3C	-3.39519	13764818	13765809	+	includeFeature	-12817	Bra000748	AT4G11580		RNI-like superfamily protein	GO:0005515	protein binding
BraA07g002400.3C	-3.39272	1827331	1827876	+	includeFeature	-130	Bra039615	AT2G18350	AtHB24	homeobox protein 24
BraA07g002410.3C	-3.39272	1828192	1829815	-	overlapEnd	2614	Bra039616	AT2G18340		late embryogenesis abundant domain-containing protein / LEA domain-containing protein
BraA04g027790.3C	-3.37884	19544497	19545392	-	includeFeature	1791	Bra017067	AT2G39518		Uncharacterized protein family (UPF0497)
BraA02g043100.3C	-3.37239	29870660	29871811	+	includeFeature	-3459	Bra029313	AT5G61430		NAC domain containing protein 100	GO:0003677; GO:0006355	DNA binding; regulation of transcription, DNA-templated
BraA04g003590.3C	-3.37227	2238798	2240462	+	includeFeature	-597	Bra014655	AT3G57010		Calcium-dependent phosphotriesterase superfamily protein	GO:0009058; GO:0016844	biosynthetic process; strictosidine synthase activity
BraA04g003600.3C	-3.37227	2246530	2246697	-	downstream	8496	Bra014656
BraA07g015400.3C	-3.37165	13841799	13842422	-	overlapEnd	3421	Bra012264	AT1G21010		poly polymerase
BraA03g056060.3C	-3.34983	29355566	29357925	+	overlapEnd	35		AT3G42170		BED zinc finger and hAT dimerization domain-containing protein DAYSLEEPER	GO:0003676; GO:0003677; GO:0046983	nucleic acid binding; DNA binding; protein dimerization activity
BraA09g002460.3C	-3.34809	1523338	1527589	+	overlapEnd	3263	Bra036326	AT4G01550		NAC domain containing protein 69	GO:0003677; GO:0006355	DNA binding; regulation of transcription, DNA-templated
BraA02g030880.3C	-3.34715	21040252	21041721	+	includeFeature	-2051	Bra035998
BraA08g014760.3C	-3.33438	12228813	12230520	+	includeFeature	-2012	Bra020866	AT4G21865		hypothetical protein
BraA08g014770.3C	-3.33438	12232067	12232561	-	includeFeature	5760	Bra020865	AT4G21870		HSP20-like chaperones superfamily protein
BraA09g024310.3C	-3.31662	16304985	16307976	+	inside	16	Bra017362	AT1G35240	ARF14	auxin response factor 20	GO:0003677; GO:0005515; GO:0005634; GO:0006355; GO:0009725	DNA binding; protein binding; nucleus; regulation of transcription, DNA-templated; response to hormone
BraA03g002890.3C	-3.29743	1281807	1285151	+	includeFeature	-8406	Bra005928	AT5G07210	ARR21	response regulator 21	GO:0000160; GO:0003677	phosphorelay signal transduction system; DNA binding
BraA10g000300.3C	-3.29055	131539	132586	-	downstream	3585	Bra033239	AT1G01720	ATAF1	NAC (No Apical Meristem) domain transcriptional regulator superfamily protein	GO:0003677; GO:0006355	DNA binding; regulation of transcription, DNA-templated
BraA05g018380.3C	-3.27659	11388125	11388364	-	includeFeature	1763
BraA02g010030.3C	-3.27413	4803257	4806028	-	overlapEnd	5627	Bra020221	AT5G22860		Serine carboxypeptidase S28 family protein	GO:0006508; GO:0008236	proteolysis; serine-type peptidase activity
BraA01g031760.3C	-3.27384	21594154	21595145	+	includeFeature	-553	Bra023842
BraA02g043670.3C	-3.25549	30223459	30225074	+	includeFeature	-4058	Bra029262	AT5G62420		NAD(P)-linked oxidoreductase superfamily protein	GO:0016491; GO:0055114	oxidoreductase activity; oxidation-reduction process
BraA03g055760.3C	-3.24931	29165417	29166127	+	includeFeature	-1816	Bra024078	AT1G05080		F-box/RNI-like/FBD-like domains-containing protein
BraA03g055770.3C	-3.24931	29185278	29186881	+	includeFeature	-21677	Bra024077	AT4G30420		nodulin MtN21 /EamA-like transporter family protein	GO:0016020; GO:0016021; GO:0022857	membrane; integral component of membrane; transmembrane transporter activity
BraA03g055780.3C	-3.24931	29188325	29190001	+	includeFeature	-24724	Bra024076	AT4G30420		nodulin MtN21 /EamA-like transporter family protein	GO:0016020; GO:0016021; GO:0022857	membrane; integral component of membrane; transmembrane transporter activity
BraA08g025780.3C	-3.2383	18557912	18559390	+	includeFeature	-311	Bra016277	AT1G26580		ELM2 domain protein
BraA07g040220.3C	-3.2346	27315159	27316347	+	overlapEnd	42	Bra015731	AT1G76590		PLATZ transcription factor family protein
BraA06g002880.3C	-3.22136	1697412	1698007	-	overlapEnd	3006	Bra018889	AT3G05780	LON3	lon protease 3	GO:0004176; GO:0004252; GO:0005524; GO:0006508; GO:0030163	ATP-dependent peptidase activity; serine-type endopeptidase activity; ATP binding; proteolysis; protein catabolic process
BraA03g004710.3C	-3.21867	2034723	2037295	-	upstream	-106	Bra006103	AT5G11520	ASP3	aspartate aminotransferase 3	GO:0003824; GO:0009058; GO:0030170	catalytic activity; biosynthetic process; pyridoxal phosphate binding
BraA04g027760.3C	-3.2159	19526087	19526871	+	includeFeature	-86	Bra017070	AT2G39460		ribosomal protein L23AA	GO:0003735; GO:0005622; GO:0005840; GO:0006412	structural constituent of ribosome; intracellular; ribosome; translation
BraA07g020540.3C	-3.18704	17024257	17025685	+	includeFeature	-1056	Bra028497	AT5G41470		Nuclear transport factor 2 (NTF2) family protein
BraA06g025660.3C	-3.18548	17939809	17940225	+	includeFeature	-3008		AT5G62165	AGL42	AGAMOUS-like 42
BraA03g047910.3C	-3.18367	24226414	24227532	-	includeFeature	1331	Bra012626	AT4G17980		NAC domain containing protein 71	GO:0003677; GO:0006355	DNA binding; regulation of transcription, DNA-templated
BraA03g040540.3C	-3.16266	20177894	20179715	+	overlapEnd	107	Bra001885	AT3G22830	AT-HSFA6B	heat shock transcription factor A6B	GO:0003700; GO:0005634; GO:0006355; GO:0043565	sequence-specific DNA binding transcription factor activity; nucleus; regulation of transcription, DNA-templated; sequence-specific DNA binding
BraA02g024490.3C	-3.1483	14529654	14531506	+	includeFeature	-453	Bra008342	AT1G78050	PGM	phosphoglycerate/bisphosphoglycerate mutase	GO:0003824; GO:0008152	catalytic activity; metabolic process
BraA08g022010.3C	-3.14731	16594352	16596025	+	upstream	-1951	Bra010643	AT4G39970		Haloacid dehalogenase-like hydrolase (HAD) superfamily protein	GO:0008152; GO:0016787	metabolic process; hydrolase activity
BraA06g037560.3C	-3.14514	25097270	25103504	-	inside	3703	Bra025280	AT2G46950	CYP709B3	cytochrome P450, family 709, subfamily B, polypeptide 2	GO:0005506; GO:0016705; GO:0020037; GO:0055114	iron ion binding; oxidoreductase activity, acting on paired donors, with incorporation or reduction of molecular oxygen; heme binding; oxidation-reduction process
BraA06g021390.3C	-3.14137	12658531	12662023	-	upstream	-378	Bra019431	AT3G44550	FAR5	fatty acid reductase 5
BraA02g032400.3C	-3.13935	22337307	22339513	+	includeFeature	-506	Bra022004	AT5G45970	ARAC2	RAC-like 2	GO:0003924; GO:0005525	GTPase activity; GTP binding
BraA08g013580.3C	-3.1372	11611823	11612757	-	includeFeature	1356	Bra020952	AT4G19645		TRAM, LAG1 and CLN8 (TLC) lipid-sensing domain containing protein	GO:0016021	integral component of membrane
BraA09g036320.3C	-3.12647	28711553	28712041	+	includeFeature	-152	Bra032901	AT1G28370	ERF11	ERF domain protein 11	GO:0003677; GO:0003700; GO:0006355	DNA binding; sequence-specific DNA binding transcription factor activity; regulation of transcription, DNA-templated
BraA09g036330.3C	-3.12647	28714826	28715302	+	includeFeature	-3425	Bra032900	AT1G28370	ERF11	ERF domain protein 11	GO:0003677; GO:0003700; GO:0006355	DNA binding; sequence-specific DNA binding transcription factor activity; regulation of transcription, DNA-templated
BraA02g013860.3C	-3.1242	7064752	7066957	+	upstream	-15351	Bra022725	AT5G54510	DFL1	Auxin-responsive GH3 family protein
BraA07g030520.3C	-3.11783	22328231	22330056	-	upstream	-345
BraA07g030530.3C	-3.11783	22331053	22331475	-	includeFeature	1074	Bra004013	AT1G68870		SOB five-like 2
BraA09g013900.3C	-3.11783	8118454	8120435	+	downstream	2147		AT4G10613		RNA-directed DNA polymerase (reverse transcriptase)-related family protein
BraA07g022630.3C	-3.10607	18212937	18213642	-	includeFeature	2841	Bra003261	AT3G56980	BHLH038	basic helix-loop-helix (bHLH) DNA-binding superfamily protein	GO:0003677; GO:0046983	DNA binding; protein dimerization activity
BraA10g016410.3C	-3.10486	12651407	12652222	+	includeFeature	-1606	Bra002640	AT5G58530		Glutaredoxin family protein	GO:0009055; GO:0015035; GO:0045454	electron carrier activity; protein disulfide oxidoreductase activity; cell redox homeostasis
BraA04g027190.3C	-3.09304	19214043	19215886	+	includeFeature	-42	Bra017121	AT2G38380		Peroxidase superfamily protein	GO:0004601; GO:0006979; GO:0020037; GO:0055114	peroxidase activity; response to oxidative stress; heme binding; oxidation-reduction process
BraA02g037980.3C	-3.0834	26552120	26555405	+	includeFeature	-2919	Bra033033	AT3G27970		Exonuclease family protein	GO:0003676	nucleic acid binding
BraA02g037990.3C	-3.0834	26557717	26559478	-	includeFeature	10277	Bra033034	AT3G28007		Nodulin MtN3 family protein
BraA05g017450.3C	-3.08195	10521374	10523153	+	includeFeature	-973	Bra040814	AT1G53025	UBC26	Ubiquitin-conjugating enzyme family protein
BraA04g021810.3C	-3.08085	16273948	16274214	+	overlapStart	-347	Bra021646	AT2G30560		glycine-rich protein
BraA06g028210.3C	-3.07982	19612491	19614674	+	overlapStart	-690
BraA09g018350.3C	-3.07582	11667450	11669862	-	overlapEnd	2861		AT3G42170		BED zinc finger and hAT dimerization domain-containing protein DAYSLEEPER	GO:0003676; GO:0003677; GO:0046983	nucleic acid binding; DNA binding; protein dimerization activity
BraA02g020330.3C	-3.07575	11741694	11742146	+	upstream	-1493	Bra024318	AT5G64660		CYS, MET, PRO, and GLY protein 2	GO:0005488	binding
BraA02g039090.3C	-3.07036	27206420	27210270	+	overlapStart	-1019	Bra020744	AT3G30210	MYB121	myb domain protein 121	GO:0003677	DNA binding
BraA02g039100.3C	-3.06463	27229792	27233620	+	includeFeature	-391	Bra020742	AT3G30260	AGL79	AGAMOUS-like 79	GO:0003700; GO:0005634; GO:0006355	sequence-specific DNA binding transcription factor activity; nucleus; regulation of transcription, DNA-templated
BraA03g048560.3C	-3.04863	24644964	24648310	+	includeFeature	-4163	Bra012568	AT4G18905		Transducin/WD40 repeat-like superfamily protein
BraA03g048570.3C	-3.04863	24654218	24658725	+	overlapStart	-13417	Bra012567	AT4G18910	NIP1;2	NOD26-like intrinsic protein 1;2
BraA02g018310.3C	-3.0432	10209611	10210977	+	includeFeature	-210	Bra033939	AT5G46470		disease resistance protein (TIR-NBS-LRR class) family	GO:0005515; GO:0007165	protein binding; signal transduction
BraA02g018320.3C	-3.0432	10210980	10212950	+	includeFeature	-1579	Bra033939	AT5G46450		Disease resistance protein (TIR-NBS-LRR class) family
BraA06g028230.3C	-3.03203	19620154	19621455	-	upstream	-346	Bra024327	AT5G64780		holocarboxylase synthetase
BraA02g036180.3C	-3.03199	25159296	25161391	+	includeFeature	-495	Bra026543	AT2G03710	2004-09-01	K-box region and MADS-box transcription factor family protein	GO:0003700; GO:0005634; GO:0006355	sequence-specific DNA binding transcription factor activity; nucleus; regulation of transcription, DNA-templated
BraA02g036190.3C	-3.03199	25164340	25164513	-	includeFeature	5712
BraA06g038840.3C	-3.02865	25883853	25884656	-	downstream	4455	Bra025153	AT3G25640		MIZU-KUSSEI-like protein (Protein of unknown function, DUF617)
BraA04g021330.3C	-3.02021	15971938	15979213	+	includeFeature	-1137	Bra021602	AT2G30010		TRICHOME BIREFRINGENCE-LIKE 45
BraA03g024950.3C	-3.01574	12284070	12284444	+	includeFeature	-3469	Bra000497	AT2G28085		SAUR-like auxin-responsive protein family	GO:0009733	response to auxin
BraA03g024960.3C	-3.01574	12286833	12287027	-	includeFeature	6426
BraA04g026800.3C	-3.00755	18997542	19000473	-	overlapStart	2272	Bra017154
BraA08g026280.3C	-3.00225	18792572	18793586	+	includeFeature	-2571	Bra016323	AT1G24000		Bet v I allergen family protein	GO:0006952; GO:0009607	defense response; response to biotic stimulus
BraA08g026290.3C	-3.00225	18795812	18796787	+	upstream	-5811		AT4G32090		Beta-1,3-N-Acetylglucosaminyltransferase family protein
BraA08g013030.3C	-3.00051	11219621	11220202	+	includeFeature	-6420	Bra021000	AT4G18610	LSH9	LIGHT-DEPENDENT SHORT HYPOCOTYLS-like protein (DUF640)
BraA08g002280.3C	-2.98529	1635900	1637976	+	includeFeature	-499	Bra014312	AT3G46490		2-oxoglutarate (2OG) and Fe(II)-dependent oxygenase superfamily protein	GO:0016491; GO:0055114	oxidoreductase activity; oxidation-reduction process
BraA03g060470.3C	-2.98077	32193007	32197443	+	overlapEnd	2394
BraA03g060480.3C	-2.98077	32198080	32198988	-	downstream	3587	Bra017800	AT4G36990	HSF4	heat shock factor 4	GO:0003700; GO:0005634; GO:0006355; GO:0043565	sequence-specific DNA binding transcription factor activity; nucleus; regulation of transcription, DNA-templated; sequence-specific DNA binding
BraA07g024340.3C	-2.97915	19111579	19112472	+	downstream	1222	Bra003422	AT3G60580		C2H2-like zinc finger protein	GO:0003676	nucleic acid binding
BraA03g022600.3C	-2.9791	10889075	10892542	+	overlapStart	-674	Bra000292	AT2G43150		Proline-rich extensin-like family protein	GO:0005199; GO:0009664	structural constituent of cell wall; plant-type cell wall organization
BraA05g017430.3C	-2.97447	10511270	10511815	+	includeFeature	-1669		AT5G19270		reverse transcriptase-like protein	GO:0003676	nucleic acid binding
BraA07g033280.3C	-2.96575	23810263	23813068	+	includeFeature	-1662	Bra004277	AT1G68040		S-adenosyl-L-methionine-dependent methyltransferases superfamily protein	GO:0008168	methyltransferase activity
BraA07g018950.3C	-2.96061	16084419	16084868	-	includeFeature	867		AT4G10613		RNA-directed DNA polymerase (reverse transcriptase)-related family protein
BraA10g006690.3C	-2.952	3822081	3826606	-	overlapStart	405
BraA04g021770.3C	-2.9462	16256242	16256508	+	overlapStart	-441	Bra021643	AT2G30560		glycine-rich protein
BraA07g014030.3C	-2.94152	12928357	12929946	-	upstream	-255		AT5G32613		Zinc knuckle (CCHC-type) family protein
BraA07g014040.3C	-2.94152	12930701	12931996	+	includeFeature	-500	Bra012383	AT1G23560		OBP32pep, putative (DUF220)
BraA07g014050.3C	-2.94152	12932645	12934044	+	includeFeature	-2444	Bra012383	AT2G27670		hypothetical protein (Domain of unknown function DUF220)
BraA07g014060.3C	-2.94152	12935029	12937801	+	includeFeature	-4828	Bra012383	AT2G27670		hypothetical protein (Domain of unknown function DUF220)
BraA07g014070.3C	-2.94152	12939111	12939407	-	includeFeature	9206
BraA07g014080.3C	-2.94152	12940486	12942060	+	includeFeature	-10285	Bra012382	AT2G27670		hypothetical protein (Domain of unknown function DUF220)
BraA04g014970.3C	-2.94107	11558346	11559069	-	includeFeature	4468	Bra030356	AT5G39200		myb-like protein Q
BraA01g028940.3C	-2.94008	19031227	19031542	+	includeFeature	-2226		AT3G59930		defensin-like protein
BraA01g028950.3C	-2.94008	19034153	19034468	+	includeFeature	-5152		AT3G59930		defensin-like protein
BraA04g028480.3C	-2.9218	19928951	19929262	-	downstream	3061	Bra017009	AT2G40380		prenylated RAB acceptor 1.B2
BraA06g002890.3C	-2.91619	1713779	1723391	-	overlapStart	1190	Bra018885	AT1G49340	ATPI4K ALPHA	Phosphatidylinositol 3- and 4-kinase family protein	GO:0005488; GO:0016301; GO:0046854; GO:0048015	binding; kinase activity; phosphatidylinositol phosphorylation; phosphatidylinositol-mediated signaling
BraA02g000080.3C	-2.91604	47431	48138	-	includeFeature	3737	Bra028914	AT5G01860		C2H2 and C2HC zinc fingers superfamily protein	GO:0003676	nucleic acid binding
BraA05g026770.3C	-2.90827	20152471	20153301	-	upstream	-100	Bra014690	AT4G01395		conserved oligomeric Golgi complex subunit 4
BraA03g048370.3C	-2.88969	24506624	24510833	-	overlapStart	632	Bra012587	AT4G18550		alpha/beta-Hydrolases superfamily protein	GO:0008970	phosphatidylcholine 1-acylhydrolase activity
BraA04g025050.3C	-2.88861	18062506	18064370	-	includeFeature	2369	Bra017326	AT2G35250		NEP-interacting protein, putative (DUF239)
BraA08g013940.3C	-2.88851	11687428	11690350	-	overlapStart	549	Bra020938	AT4G20040		Pectin lyase-like superfamily protein
BraA10g015020.3C	-2.88502	11989310	11990455	+	upstream	-1509
BraA01g028870.3C	-2.88255	19001368	19001683	+	includeFeature	-1767		AT3G59930		defensin-like protein
BraA06g002900.3C	-2.86709	1735130	1735348	-	includeFeature	747		AT3G15351		P53/DNA damage-regulated protein
BraA06g002910.3C	-2.86709	1736139	1736798	+	includeFeature	-1538	Bra018882	AT3G20570		early nodulin-like protein 9	GO:0009055	electron carrier activity
BraA06g002920.3C	-2.86709	1737084	1740989	-	includeFeature	6388	Bra018881	AT1G50950		protein disulfide-isomerase 5-like protein (DUF1692)	GO:0045454	cell redox homeostasis
BraA06g002930.3C	-2.86709	1743418	1745849	-	downstream	11248	Bra018880	AT1G50820		aminotransferase-like, mobile domain protein
BraA03g015290.3C	-2.86418	6829286	6829768	-	upstream	-433	Bra029156	AT1G07320	RPL4	ribosomal protein L4	GO:0003735; GO:0005840; GO:0006412	structural constituent of ribosome; ribosome; translation
BraA03g015300.3C	-2.86418	6833414	6835171	-	overlapEnd	4970	Bra029157	AT5G51840		junctophilin-like protein
BraA03g021600.3C	-2.85515	10316957	10322143	-	upstream	-458	Bra000201	AT2G40730		kinase family with ARM repeat domain-containing protein	GO:0004672; GO:0005488; GO:0005524; GO:0006468	protein kinase activity; binding; ATP binding; protein phosphorylation
BraA03g021610.3C	-2.85515	10328793	10330356	-	includeFeature	7755	Bra000203	AT2G40750	WRKY54	WRKY DNA-binding protein 54	GO:0003700; GO:0006355; GO:0043565	sequence-specific DNA binding transcription factor activity; regulation of transcription, DNA-templated; sequence-specific DNA binding
BraA03g050380.3C	-2.8404	25877807	25881694	+	includeFeature	-406	Bra019366	AT4G22690	CYP706A1	cytochrome P450, family 706, subfamily A, polypeptide 1	GO:0005506; GO:0016705; GO:0020037; GO:0055114	iron ion binding; oxidoreductase activity, acting on paired donors, with incorporation or reduction of molecular oxygen; heme binding; oxidation-reduction process
BraA03g044880.3C	-2.82809	22637397	22639580	-	upstream	-221	Bra012920	AT3G49740		Tetratricopeptide repeat (TPR)-like superfamily protein	GO:0005515	protein binding
BraA09g036660.3C	-2.8232	29067176	29067460	-	includeFeature	1259	Bra032868
BraA01g014440.3C	-2.82163	7667717	7668364	+	includeFeature	-316		AT2G34320		Polynucleotidyl transferase, ribonuclease H-like superfamily protein	GO:0003676	nucleic acid binding
BraA05g013440.3C	-2.81872	7420192	7421633	+	overlapEnd	809	Bra018269	AT2G31210		basic helix-loop-helix (bHLH) DNA-binding superfamily protein	GO:0046983	protein dimerization activity
BraA06g038920.3C	-2.81676	25972133	25972645	-	includeFeature	1244	Bra025144	AT2G04038		basic leucine-zipper 48	GO:0003700; GO:0006355	sequence-specific DNA binding transcription factor activity; regulation of transcription, DNA-templated
BraA10g010460.3C	-2.81118	8607666	8610031	-	includeFeature	3230	Bra028282	AT5G51860		K-box region and MADS-box transcription factor family protein	GO:0003700; GO:0005634; GO:0006355	sequence-specific DNA binding transcription factor activity; nucleus; regulation of transcription, DNA-templated
BraA10g010470.3C	-2.81118	8614030	8618701	-	includeFeature	11900	Bra028283	AT5G51870	AGL71	AGAMOUS-like 71	GO:0003700; GO:0005634; GO:0006355	sequence-specific DNA binding transcription factor activity; nucleus; regulation of transcription, DNA-templated
BraA07g041600.3C	-2.81093	28048830	28057494	+	overlapEnd	8371	Bra035041	AT1G67390		F-box family protein	GO:0005515	protein binding
BraA06g030210.3C	-2.80559	20929646	20930137	+	downstream	555		AT1G63630		Tetratricopeptide repeat (TPR)-like superfamily protein
BraA06g030220.3C	-2.80559	20929646	20930137	+	downstream	555		AT1G63630		Tetratricopeptide repeat (TPR)-like superfamily protein
BraA07g002390.3C	-2.80494	1816252	1817028	+	includeFeature	-3051	Bra039614	AT2G18380		GATA transcription factor 20	GO:0003700; GO:0006355; GO:0008270; GO:0043565	sequence-specific DNA binding transcription factor activity; regulation of transcription, DNA-templated; zinc ion binding; sequence-specific DNA binding
BraA07g030560.3C	-2.80493	22358626	22358874	-	includeFeature	2673
BraA07g030570.3C	-2.80493	22359319	22364757	+	includeFeature	-3118	Bra004016	AT1G68750	ATPPC4	phosphoenolpyruvate carboxylase 4	GO:0003824	catalytic activity
BraA09g038840.3C	-2.80449	30528877	30530181	-	includeFeature	2180	Bra016297	AT1G26930		Galactose oxidase/kelch repeat superfamily protein	GO:0005515	protein binding
BraA02g035320.3C	-2.803	24467739	24468011	+	overlapStart	-1938	Bra026619	AT2G02050		NADH-ubiquinone oxidoreductase B18 subunit
BraA07g014520.3C	-2.79751	13205712	13207768	+	overlapStart	-18511	Bra012340	AT1G22710	SUC2	sucrose-proton symporter 2	GO:0005887; GO:0008515; GO:0015770	integral component of plasma membrane; sucrose transmembrane transporter activity; sucrose transport
BraA07g014560.3C	-2.79283	13239380	13244562	+	upstream	-2179	Bra016373	AT1G22620	ATSAC1	Phosphoinositide phosphatase family protein	GO:0007033; GO:0036092; GO:0042578	vacuole organization; phosphatidylinositol-3-phosphate biosynthetic process; phosphoric ester hydrolase activity
BraA04g019430.3C	-2.79272	14687700	14690562	-	overlapStart	761	Bra034319	AT5G45920		SGNH hydrolase-type esterase superfamily protein	GO:0016788	hydrolase activity, acting on ester bonds
BraA09g055360.3C	-2.78956	39933151	39933462	+	includeFeature	-1750	Bra031209	AT2G21650	MEE3	Homeodomain-like superfamily protein	GO:0003677	DNA binding
BraA04g003750.3C	-2.78739	2310393	2312236	-	overlapEnd	2835					GO:0003676; GO:0004523; GO:0005777; GO:0010468	nucleic acid binding; RNA-DNA hybrid ribonuclease activity; peroxisome; regulation of gene expression
BraA06g002310.3C	-2.78047	1420096	1425535	+	overlapEnd	5105	Bra018936	AT1G51910		Leucine-rich repeat protein kinase family protein	GO:0004672; GO:0005524; GO:0006468	protein kinase activity; ATP binding; protein phosphorylation
BraA04g023200.3C	-2.77608	17065947	17070775	-	inside	4174	Bra021777	AT5G65850		F-box and associated interaction domains-containing protein	GO:0005515	protein binding
BraA07g022180.3C	-2.77462	17959610	17960622	+	includeFeature	-1609	Bra003223	AT3G55890		Yippee family putative zinc-binding protein
BraA07g020570.3C	-2.77157	17040044	17047536	-	inside	7335	Bra028499	AT5G44510		target of AVRB operation1	GO:0005515; GO:0007165	protein binding; signal transduction
BraA01g032020.3C	-2.76575	21813354	21814513	-	includeFeature	3312	Bra023864	AT3G21710		transmembrane protein
BraA01g032030.3C	-2.76575	21816721	21818177	-	downstream	6976	Bra023865	AT3G21700	SGP2	Ras-related small GTP-binding family protein	GO:0003924; GO:0005525; GO:0005816; GO:0007049	GTPase activity; GTP binding; spindle pole body; cell cycle
BraAnng003640.3C	-2.76478	30227	36661	-	inside	1660	Bra021400	AT2G47510	FUM1	fumarase 1	GO:0003824	catalytic activity
BraA02g033450.3C	-2.76039	23128527	23129102	-	includeFeature	7101	Bra022089	AT1G54620		Plant invertase/pectin methylesterase inhibitor superfamily protein	GO:0004857	enzyme inhibitor activity
BraA07g030580.3C	-2.75932	22370229	22373797	+	includeFeature	-2628	Bra004017	AT1G68740		EXS (ERD1/XPR1/SYG1) family protein	GO:0016021	integral component of membrane
BraA02g019540.3C	-2.75712	11234189	11235175	+	overlapEnd	212	Bra007893	AT1G70030	SNT901	Paired amphipathic helix (PAH2) superfamily protein	GO:0006355	regulation of transcription, DNA-templated
BraA02g019550.3C	-2.75712	11236568	11236798	+	overlapStart	-2167
BraA07g018980.3C	-2.75596	16109167	16111703	-	overlapEnd	5302	Bra011935	AT2G28650		exocyst subunit exo70 family protein H8
BraA05g040750.3C	-2.75414	27586811	27588135	-	includeFeature	3134	Bra039131	AT3G01280	VDAC1	voltage dependent anion channel 1	GO:0005741; GO:0055085	mitochondrial outer membrane; transmembrane transport
BraA05g040760.3C	-2.75414	27589360	27589842	-	includeFeature	4841	Bra039132	AT3G01250		transmembrane protein
BraA05g040770.3C	-2.75414	27590263	27590655	+	includeFeature	-5262	Bra039133	AT3G01240		splicing regulatory glutamine/lysine-rich-like protein
BraA05g040780.3C	-2.75414	27592484	27592861	+	includeFeature	-7483	Bra039134	AT3G01230		splicing regulatory glutamine/lysine-rich-like protein
BraA05g040790.3C	-2.75414	27595381	27599139	-	overlapEnd	14138	Bra039135	AT3G01220	ATHB20	homeobox protein 20	GO:0003677; GO:0006355; GO:0043565	DNA binding; regulation of transcription, DNA-templated; sequence-specific DNA binding
BraA03g028290.3C	-2.74891	14158537	14159711	-	includeFeature	1910		AT2G07655		hypothetical protein
BraA03g028300.3C	-2.74891	14160161	14163805	+	includeFeature	-2360	Bra000805	AT4G04760		Major facilitator superfamily protein	GO:0005215; GO:0016020; GO:0016021; GO:0022857; GO:0022891; GO:0055085	transporter activity; membrane; integral component of membrane; transmembrane transporter activity; substrate-specific transmembrane transporter activity; transmembrane transport
BraA04g003930.3C	-2.74872	2428876	2431486	+	upstream	-2475	Bra014687	AT3G56530		NAC domain containing protein 64	GO:0003677; GO:0006355	DNA binding; regulation of transcription, DNA-templated
BraA06g021290.3C	-2.74456	12562331	12562567	+	includeFeature	-330	Bra019421	AT3G44718		Plant thionin family protein
BraA09g005450.3C	-2.74226	3207600	3207860	+	includeFeature	-599	Bra036589	AT5G26620		hypothetical protein
BraA05g040540.3C	-2.73872	27482848	27483815	-	overlapEnd	1414	Bra039110	AT3G01520		Adenine nucleotide alpha hydrolases-like superfamily protein	GO:0006950	response to stress
BraA09g014470.3C	-2.73495	8469556	8471244	-	upstream	-357	Bra027738	AT1G64350	SEH1H	Transducin/WD40 repeat-like superfamily protein	GO:0005515	protein binding
BraA02g022870.3C	-2.73252	13406087	13407340	+	upstream	-2886	Bra008204	AT1G75540	STH2	salt tolerance homolog2	GO:0005622; GO:0008270	intracellular; zinc ion binding
BraA03g015220.3C	-2.73133	6794670	6795174	-	overlapStart	173	Bra029150	AT5G51970		GroES-like zinc-binding alcohol dehydrogenase family protein
BraA03g015230.3C	-2.73133	6796218	6798730	+	includeFeature	-1217	Bra029151	AT5G51950		Glucose-methanol-choline (GMC) oxidoreductase family protein	GO:0016491; GO:0055114	oxidoreductase activity; oxidation-reduction process
BraA03g015240.3C	-2.73133	6800027	6801878	-	includeFeature	6877	Bra029152	AT5G51950		Glucose-methanol-choline (GMC) oxidoreductase family protein	GO:0016491; GO:0055114	oxidoreductase activity; oxidation-reduction process
BraA03g015250.3C	-2.73133	6804682	6807249	-	includeFeature	12248	Bra029152	AT5G51930		Glucose-methanol-choline (GMC) oxidoreductase family protein	GO:0016491; GO:0055114	oxidoreductase activity; oxidation-reduction process
BraA03g015260.3C	-2.73133	6809078	6810766	+	includeFeature	-14077	Bra029153	AT1G62170		Serine protease inhibitor (SERPIN) family protein	GO:0005615	extracellular space
BraA03g015270.3C	-2.73133	6812190	6815162	+	includeFeature	-17189	Bra029154	AT5G51870	AGL71	AGAMOUS-like 71	GO:0003700; GO:0005634; GO:0006355	sequence-specific DNA binding transcription factor activity; nucleus; regulation of transcription, DNA-templated
BraA05g025170.3C	-2.72805	18917929	18918210	-	includeFeature	609	Bra031327	AT5G37055	SEF	HIT-type Zinc finger family protein
BraA03g051190.3C	-2.72682	26374336	26375053	+	includeFeature	-535	Bra019293	AT4G23600		Tyrosine transaminase family protein	GO:0003824; GO:0009058; GO:0030170	catalytic activity; biosynthetic process; pyridoxal phosphate binding
BraA03g051200.3C	-2.72682	26375143	26375364	+	includeFeature	-1342	Bra019291	AT4G23600		Tyrosine transaminase family protein	GO:0003824; GO:0009058; GO:0030170	catalytic activity; biosynthetic process; pyridoxal phosphate binding
BraA03g051210.3C	-2.72682	26382174	26383787	-	overlapEnd	9986		AT4G23160		cysteine-rich RECEPTOR-like kinase
BraA09g013060.3C	-2.71769	7660784	7669098	-	inside	6497	Bra027632	AT5G40600		bromodomain testis-specific protein
BraA03g059900.3C	-2.70923	31841093	31843864	+	upstream	-1692	Bra017751	AT4G36195		Serine carboxypeptidase S28 family protein	GO:0006508; GO:0008236	proteolysis; serine-type peptidase activity
BraA07g023610.3C	-2.70841	18759719	18763240	-	upstream	-361	Bra003357	AT3G58790	GAUT15	galacturonosyltransferase 15	GO:0016757; GO:0047262	transferase activity, transferring glycosyl groups; polygalacturonate 4-alpha-galacturonosyltransferase activity
BraA09g018840.3C	-2.70331	12054010	12056502	-	upstream	-299	Bra027949	AT1G55050		hypothetical protein	GO:0003677	DNA binding
BraA09g045740.3C	-2.69898	34912699	34913049	-	downstream	1648		AT1G52950		Nucleic acid-binding, OB-fold-like protein
BraA02g009770.3C	-2.69748	4644675	4647293	+	overlapEnd	2126	Bra020191	AT5G22410		root hair specific 18	GO:0004601; GO:0006979; GO:0020037; GO:0055114	peroxidase activity; response to oxidative stress; heme binding; oxidation-reduction process
BraA02g009780.3C	-2.69748	4650531	4651411	+	overlapStart	-3730	Bra020192	AT5G22430		Pollen Ole e 1 allergen and extensin family protein
BraA09g041530.3C	-2.69503	32364419	32369046	+	overlapStart	-2018		AT4G29090		Ribonuclease H-like superfamily protein
BraA07g003000.3C	-2.68996	2280572	2282286	+	upstream	-2971		AT5G45570		Ulp1 protease family protein
BraA07g019630.3C	-2.68265	16492872	16493831	-	includeFeature	2030	Bra028412	AT5G38690		Zinc-finger domain of monoamine-oxidase A repressor R1 protein
BraA07g019640.3C	-2.68265	16494192	16495636	-	includeFeature	3835	Bra028412	AT5G38690		Zinc-finger domain of monoamine-oxidase A repressor R1 protein
BraA09g012430.3C	-2.6781	7289310	7289513	-	upstream	-288
BraA01g006020.3C	-2.67755	2904236	2908590	-	includeFeature	11589	Bra011310	AT2G25170	PKL	chromatin remodeling factor CHD3 (PICKLE)	GO:0005524	ATP binding
BraA09g005110.3C	-2.67285	3048451	3050956	+	upstream	-1050	Bra036621	AT5G27620	CYCH;1	cyclin H;1
BraA03g016080.3C	-2.66978	7416089	7416555	-	includeFeature	1354	Bra022783	AT2G30200		EMBRYO DEFECTIVE 3147	GO:0008152	metabolic process
BraA03g016090.3C	-2.66978	7420352	7420882	+	includeFeature	-5151	Bra022784	AT2G30230		6,7-dimethyl-8-ribityllumazine synthase
BraA07g023990.3C	-2.66683	18913608	18915279	+	includeFeature	-1007	Bra003385	AT3G59670		elongation factor
BraA07g024000.3C	-2.66683	18916816	18918449	+	overlapStart	-4215	Bra003386	AT3G59740		Concanavalin A-like lectin protein kinase family protein	GO:0004672; GO:0005524; GO:0006468; GO:0030246	protein kinase activity; ATP binding; protein phosphorylation; carbohydrate binding
BraA02g031500.3C	-2.66627	21543465	21545005	+	overlapStart	-3264		AT5G45570		Ulp1 protease family protein
BraA01g001680.3C	-2.66602	863734	864581	-	includeFeature	1780
BraA01g031440.3C	-2.65922	21330892	21333439	+	overlapEnd	1509	Bra023805	AT3G22800		Leucine-rich repeat (LRR) family protein
BraA02g043170.3C	-2.65809	29906085	29907232	+	upstream	-1884	Bra029310	AT5G61410		D-ribulose-5-phosphate-3-epimerase	GO:0003824; GO:0008152	catalytic activity; metabolic process
BraA02g022900.3C	-2.65571	13422887	13423213	+	includeFeature	-3486	Bra008207	AT1G75580		SAUR-like auxin-responsive protein family	GO:0009733	response to auxin
BraA06g023360.3C	-2.65206	15879837	15882096	+	overlapEnd	1964	Bra019460	AT1G51172		hypothetical protein
BraA04g025060.3C	-2.64719	18076316	18077321	+	downstream	1285		AT4G04650		RNA-directed DNA polymerase (reverse transcriptase)-related family protein
BraA04g023760.3C	-2.64406	17436325	17439233	-	upstream	-368	Bra021829	AT2G33150	PKT3	peroxisomal 3-ketoacyl-CoA thiolase 3	GO:0003824; GO:0008152; GO:0016747	catalytic activity; metabolic process; transferase activity, transferring acyl groups other than amino-acyl groups
BraA05g019820.3C	-2.64309	12793347	12793937	-	includeFeature	1136
BraA09g013020.3C	-2.63545	7649511	7649917	-	includeFeature	1116	Bra027809	AT4G00930	CIP4.1	COP1-interacting protein 4.1
BraA03g028220.3C	-2.63471	14123254	14126205	+	overlapStart	-3053	Bra000799	AT4G04510		cysteine-rich RLK (RECEPTOR-like protein kinase) 38	GO:0004672; GO:0004713; GO:0006468	protein kinase activity; protein tyrosine kinase activity; protein phosphorylation
BraA10g023200.3C	-2.62471	16161361	16168134	+	inside	3640	Bra008613	AT5G16560	KAN	Homeodomain-like superfamily protein	GO:0003677	DNA binding
BraA02g010290.3C	-2.62394	5021372	5021712	+	includeFeature	-571	Bra020243	AT5G60450	ARF4	auxin response factor 4
BraA03g051380.3C	-2.62134	26487106	26487669	+	overlapEnd	495	Bra019275	AT3G01390	VAG2	vacuolar membrane ATPase 10
BraA03g051390.3C	-2.62134	26497011	26497961	+	includeFeature	-9410	Bra019274	AT4G23720		transmembrane protein, putative (DUF1191)
BraA04g005510.3C	-2.61803	3625107	3630610	+	inside	1094	Bra014826	AT3G54270		sucrose-6F-phosphate phosphohydrolase family protein
BraA01g032040.3C	-2.6153	21837506	21840289	-	overlapEnd	3488	Bra023866	AT3G21690		MATE efflux family protein
BraA06g002280.3C	-2.61502	1378755	1401877	+	inside	11446	Bra018939	AT1G51980		Insulinase (Peptidase family M16) protein	GO:0003824; GO:0004222; GO:0006508; GO:0030246; GO:0046872	catalytic activity; metalloendopeptidase activity; proteolysis; carbohydrate binding; metal ion binding
BraA03g027620.3C	-2.60895	13738492	13744911	+	overlapEnd	4709	Bra000746	AT4G11480		cysteine-rich RLK (RECEPTOR-like protein kinase) 32	GO:0004672; GO:0005524; GO:0006468	protein kinase activity; ATP binding; protein phosphorylation
BraA05g015010.3C	-2.60624	8585157	8589666	-	includeFeature	5465	Bra039502	AT5G37180	SUS5	sucrose synthase 5	GO:0005985; GO:0016157	sucrose metabolic process; sucrose synthase activity
BraA04g025600.3C	-2.60289	18344297	18344980	+	includeFeature	-696	Bra017272	AT2G35980	YLS9	Late embryogenesis abundant (LEA) hydroxyproline-rich glycoprotein family
BraA04g025610.3C	-2.60289	18346930	18348651	-	includeFeature	5050	Bra017271	AT3G52490		Double Clp-N motif-containing P-loop nucleoside triphosphate hydrolases superfamily protein	GO:0019538	protein metabolic process
BraA01g014040.3C	-2.60277	7421239	7422018	-	overlapEnd	2017	Bra019302	AT4G23460		Adaptin family protein	GO:0016192	vesicle-mediated transport
BraA03g057660.3C	-2.59455	30309299	30314518	-	inside	3717	Bra037027	AT4G33110		S-adenosyl-L-methionine-dependent methyltransferases superfamily protein
BraA03g028180.3C	-2.59353	14083007	14085667	+	includeFeature	-606	Bra000797	AT4G04570		cysteine-rich RLK (RECEPTOR-like protein kinase) 40
BraA05g015910.3C	-2.59228	9417588	9420809	+	overlapEnd	2413		AT1G43760		DNAse I-like superfamily protein
BraA02g042170.3C	-2.58788	29311704	29312274	-	includeFeature	1273	Bra029404	AT5G24340		3'-5' exonuclease domain-containing protein
BraA02g042180.3C	-2.58788	29312947	29317943	+	upstream	-1946		AT5G25290		F-box family protein
BraA05g021520.3C	-2.5778	15236679	15236927	-	upstream	-274
BraA05g021530.3C	-2.5778	15238808	15239101	-	includeFeature	1900
BraA07g029310.3C	-2.57713	21648353	21648958	-	upstream	-443	Bra003902	AT1G71970		hypothetical protein
BraA02g019530.3C	-2.57124	11228032	11229007	+	overlapStart	-6231	Bra007893	AT1G70030	SNT901	Paired amphipathic helix (PAH2) superfamily protein	GO:0006355	regulation of transcription, DNA-templated
BraA03g039790.3C	-2.56908	19730742	19731556	-	overlapStart	155
BraA09g024230.3C	-2.56575	16253268	16254239	-	includeFeature	1438	Bra017365	AT2G03760	ST	sulfotransferase 12	GO:0008146	sulfotransferase activity
BraA07g030390.3C	-2.56574	22246925	22247215	-	includeFeature	1814
BraA07g030400.3C	-2.56574	22248013	22249968	-	includeFeature	4567	Bra004001	AT1G69370	CM3	chorismate mutase 3
BraA08g013960.3C	-2.56169	11694553	11695375	+	includeFeature	-152	Bra020937	AT1G65440	GTB1	global transcription factor group B1
BraA08g013970.3C	-2.56169	11696216	11696785	-	includeFeature	2384	Bra020936	AT5G11250		Disease resistance protein (TIR-NBS-LRR class)	GO:0005515; GO:0007165	protein binding; signal transduction
BraA09g024740.3C	-2.55355	16604933	16608326	-	inside	3325	Bra034234	AT1G34410	ARF21	auxin response factor 21	GO:0003677; GO:0005634; GO:0006355; GO:0009725	DNA binding; nucleus; regulation of transcription, DNA-templated; response to hormone
BraA09g045740.3C	-2.54764	34912699	34913049	-	upstream	-152		AT1G52950		Nucleic acid-binding, OB-fold-like protein
BraA06g002310.3C	-2.54598	1420096	1425535	+	overlapStart	-295	Bra018936	AT1G51910		Leucine-rich repeat protein kinase family protein	GO:0004672; GO:0005524; GO:0006468	protein kinase activity; ATP binding; protein phosphorylation
BraA07g032370.3C	-2.54239	23378775	23380916	+	includeFeature	-174	Bra004188	AT1G66760		MATE efflux family protein
BraA03g005050.3C	-2.53849	2162377	2168014	+	inside	424	Bra006129	AT5G11920		6-$1-fructan exohydrolase	GO:0004553; GO:0005975	hydrolase activity, hydrolyzing O-glycosyl compounds; carbohydrate metabolic process
BraA07g033110.3C	-2.53848	23764560	23765369	+	includeFeature	-159	Bra004261	AT1G67810	SUFE2	sulfur E2
BraA07g033120.3C	-2.53848	23765878	23766153	+	includeFeature	-1477
BraA07g033130.3C	-2.53848	23766933	23768117	-	includeFeature	3716	Bra004262	AT1G24800		F-box family protein
BraA07g033140.3C	-2.53848	23769119	23770987	-	downstream	6586	Bra004263	AT1G67830	ATFXG1	alpha-fucosidase 1	GO:0016788	hydrolase activity, acting on ester bonds
BraA03g030460.3C	-2.53427	15291943	15292329	-	overlapStart	328
BraA09g024320.3C	-2.5335	16318332	16320235	+	includeFeature	-2131	Bra017361	AT2G03980		GDSL-like Lipase/Acylhydrolase superfamily protein	GO:0016788	hydrolase activity, acting on ester bonds
BraA09g024330.3C	-2.5335	16320920	16324734	+	upstream	-4719	Bra017360	AT2G04030	CR88	Chaperone protein htpG family protein	GO:0005524; GO:0006457; GO:0006950; GO:0051082	ATP binding; protein folding; response to stress; unfolded protein binding
BraA03g027250.3C	-2.53261	13474504	13481261	-	inside	4260	Bra000710	AT4G10380	NIP5;1	NOD26-like intrinsic protein 5;1
BraA02g015730.3C	-2.53135	8308601	8310655	+	includeFeature	-200	Bra022555	AT5G51590		AT hook motif DNA-binding family protein
BraA02g020480.3C	-2.5313	11867061	11868841	-	includeFeature	2240	Bra007988	AT2G46950	CYP709B1	cytochrome P450, family 709, subfamily B, polypeptide 2	GO:0005506; GO:0016705; GO:0020037; GO:0055114	iron ion binding; oxidoreductase activity, acting on paired donors, with incorporation or reduction of molecular oxygen; heme binding; oxidation-reduction process
BraA07g020730.3C	-2.52828	17160774	17164267	+	overlapStart	-373	Bra028514	AT5G41900		alpha/beta-Hydrolases superfamily protein
BraA02g043120.3C	-2.52628	29880161	29881255	+	upstream	-3960
BraA05g018470.3C	-2.52411	11505541	11508097	+	overlapStart	-1140	Bra030450	AT1G51220		WIP domain protein 5
BraA02g012870.3C	-2.52389	6481039	6482146	-	includeFeature	1145	Bra035618	AT1G05190		Ribosomal protein L6 family	GO:0003735; GO:0005840; GO:0006412; GO:0019843	structural constituent of ribosome; ribosome; translation; rRNA binding
BraA02g028230.3C	-2.52029	17578234	17579603	+	includeFeature	-3433	Bra033135	AT4G00893		F-box/kelch-repeat protein	GO:0005515	protein binding
BraA02g028240.3C	-2.52029	17579931	17580444	-	overlapEnd	5643	Bra033136	AT3G15740		RING/U-box superfamily protein
BraA08g006040.3C	-2.51831	4891145	4892615	-	includeFeature	2214
BraA05g028830.3C	-2.51691	21416324	21418106	+	overlapStart	-2323	Bra022330	AT1G80960		F-box and Leucine Rich Repeat domains containing protein	GO:0005515	protein binding
BraA09g054000.3C	-2.51622	39088177	39095810	-	overlapEnd	8009	Bra039223	AT2G24000	BRS1	serine carboxypeptidase-like 22	GO:0004185; GO:0006508	serine-type carboxypeptidase activity; proteolysis
BraA09g005260.3C	-2.51562	3111000	3111794	-	includeFeature	1193	Bra036608	AT5G27880		C2H2 and C2HC zinc fingers superfamily protein	GO:0003676	nucleic acid binding
BraA10g011160.3C	-2.51371	9202753	9202917	-	includeFeature	5116	Bra003107
BraA01g032180.3C	-2.51351	21979940	21985759	+	includeFeature	-539	Bra023877	AT3G62210		Putative endonuclease or glycosyl hydrolase	GO:0005777; GO:0010468	peroxisome; regulation of gene expression
BraA01g032190.3C	-2.51351	21988067	21990945	+	overlapStart	-8666	Bra023881	AT3G62200		Putative endonuclease or glycosyl hydrolase	GO:0005777; GO:0010468	peroxisome; regulation of gene expression
BraA07g020550.3C	-2.513	17033685	17034545	-	upstream	-256	Bra028498	AT5G41520		RNA binding Plectin/S10 domain-containing protein
BraA07g020560.3C	-2.513	17038981	17039688	+	overlapStart	-4180	Bra039390	AT4G25110	AtMC2	metacaspase 2
BraA07g020570.3C	-2.513	17040044	17047536	-	downstream	12735	Bra028499	AT5G44510		target of AVRB operation1	GO:0005515; GO:0007165	protein binding; signal transduction
BraA09g009970.3C	-2.50904	5666528	5668456	-	overlapEnd	3455	Bra037204	AT1G49860	ATGSTF14	glutathione S-transferase (class phi) 14	GO:0005515	protein binding
BraA08g025040.3C	-2.50713	18140005	18142742	-	downstream	5741	Bra010956	AT1G24267		bZIP transcription factor, putative (DUF1664)
BraA06g002010.3C	-2.49712	1233777	1234046	-	overlapEnd	645	Bra018968	AT1G52380		NUP50 (Nucleoporin 50 kDa) protein
BraA05g029360.3C	-2.49705	21699994	21701016	-	includeFeature	1215		AT3G18150		RNI-like superfamily protein	GO:0005515	protein binding
BraA05g029370.3C	-2.49705	21702391	21703378	-	includeFeature	3577	Bra022286	AT3G18150		RNI-like superfamily protein
BraA05g029380.3C	-2.49705	21708703	21710326	-	includeFeature	10525	Bra022284	AT3G18150		RNI-like superfamily protein	GO:0005515	protein binding
BraA07g010970.3C	-2.49055	10796197	10797647	+	includeFeature	-6196	Bra032332	AT1G29720		Leucine-rich repeat transmembrane protein kinase
BraA09g056980.3C	-2.48725	40666918	40669296	-	overlapStart	1495	Bra031054	AT5G62680		Major facilitator superfamily protein
BraA09g056990.3C	-2.48725	40672643	40675040	-	includeFeature	7239	Bra031053	AT1G18860	WRKY61	WRKY DNA-binding protein 61	GO:0003700; GO:0006355; GO:0043565	sequence-specific DNA binding transcription factor activity; regulation of transcription, DNA-templated; sequence-specific DNA binding
BraA09g057000.3C	-2.48725	40676985	40677941	+	includeFeature	-9184	Bra031052	AT1G18840	IQD30	IQ-domain 30
BraA09g057010.3C	-2.48725	40679288	40679575	+	includeFeature	-11487	Bra025689
BraA06g025940.3C	-2.48318	18190269	18191816	+	includeFeature	-2068	Bra010080	AT5G62420		NAD(P)-linked oxidoreductase superfamily protein	GO:0016491; GO:0055114	oxidoreductase activity; oxidation-reduction process
BraA08g020340.3C	-2.47332	15610352	15613652	-	overlapStart	851	Bra010484	AT4G24690		ubiquitin-associated (UBA)/TS-N domain-containing protein / octicosapeptide/Phox/Bemp1 (PB1) domain-containing protein	GO:0005515; GO:0008270	protein binding; zinc ion binding
BraA01g018160.3C	-2.472	9674900	9675160	+	overlapEnd	101
BraA04g017030.3C	-2.46578	12969243	12974118	-	downstream	6117	Bra032185	AT5G42600	ATPEN3	marneral synthase
BraA02g020530.3C	-2.46481	11943290	11944570	+	downstream	1711		ATMG00810		DNA/RNA polymerases superfamily protein
BraA02g044220.3C	-2.4617	30511379	30513756	+	downstream	2822	Bra029209	AT5G63640		ENTH/VHS/GAT family protein	GO:0005622; GO:0006886	intracellular; intracellular protein transport
BraA01g027680.3C	-2.45849	17881897	17890614	+	inside	7504	Bra035433	AT1G59610	ADL3	dynamin-like 3	GO:0003924; GO:0005525	GTPase activity; GTP binding
BraA01g040180.3C	-2.45802	26994512	26995203	+	includeFeature	-111	Bra034127	AT4G29010	AIM1	Enoyl-CoA hydratase/isomerase family	GO:0003824; GO:0008152	catalytic activity; metabolic process
BraA06g041470.3C	-2.45693	27348193	27350352	-	upstream	-449	Bra024979	AT5G46920		Intron maturase, type II family protein	GO:0006397	mRNA processing
BraA06g041480.3C	-2.45693	27352981	27353316	+	includeFeature	-2180	Bra024980	AT5G46900		Bifunctional inhibitor/lipid-transfer protein/seed storage 2S albumin superfamily protein
BraA06g041490.3C	-2.45693	27355360	27355695	+	includeFeature	-4559	Bra024981	AT5G46900		Bifunctional inhibitor/lipid-transfer protein/seed storage 2S albumin superfamily protein
BraA06g041500.3C	-2.45693	27357737	27358072	+	includeFeature	-6936	Bra024981	AT5G46900		Bifunctional inhibitor/lipid-transfer protein/seed storage 2S albumin superfamily protein
BraA06g041510.3C	-2.45693	27360113	27360448	+	includeFeature	-9312	Bra024982	AT5G46900		Bifunctional inhibitor/lipid-transfer protein/seed storage 2S albumin superfamily protein
BraA06g041520.3C	-2.45693	27362479	27362814	+	includeFeature	-11678	Bra024982	AT5G46900		Bifunctional inhibitor/lipid-transfer protein/seed storage 2S albumin superfamily protein
BraA06g041530.3C	-2.45693	27364431	27364766	+	includeFeature	-13630	Bra024982	AT5G46900		Bifunctional inhibitor/lipid-transfer protein/seed storage 2S albumin superfamily protein
BraA06g041540.3C	-2.45693	27370615	27371556	-	includeFeature	20755	Bra024984	AT5G46880	HB-7	homeobox-7
BraA06g041550.3C	-2.45693	27371666	27374602	-	includeFeature	23801	Bra024984	AT5G46880	HB-7	homeobox-7	GO:0003677; GO:0006355; GO:0008289; GO:0043565	DNA binding; regulation of transcription, DNA-templated; lipid binding; sequence-specific DNA binding
BraA03g038410.3C	-2.45545	19026251	19026748	-	includeFeature	8547	Bra001711	AT3G18570		Oleosin family protein	GO:0012511; GO:0016021	monolayer-surrounded lipid storage body; integral component of membrane
BraA03g038420.3C	-2.45545	19027779	19028425	+	includeFeature	-9578	Bra001712	AT3G18590		early nodulin-like protein 5	GO:0009055	electron carrier activity
BraA03g038430.3C	-2.45545	19030071	19033125	-	downstream	14924	Bra001713	AT3G18600		P-loop containing nucleoside triphosphate hydrolases superfamily protein	GO:0003676; GO:0005524	nucleic acid binding; ATP binding
BraA09g020920.3C	-2.45531	13567531	13568013	+	includeFeature	-530	Bra027583	AT5G45000		Disease resistance protein (TIR-NBS-LRR class) family	GO:0005515; GO:0007165	protein binding; signal transduction
BraA09g023020.3C	-2.45149	15210195	15212126	-	overlapEnd	2925	Bra017458
BraA02g019560.3C	-2.44852	11240382	11240738	-	includeFeature	537
BraA02g019570.3C	-2.44852	11242416	11244529	+	includeFeature	-2215	Bra007893	AT1G70060	SNL3	SIN3-like 4	GO:0006355	regulation of transcription, DNA-templated
BraA02g019580.3C	-2.44852	11245599	11246209	+	includeFeature	-5398	Bra007894	AT3G26370		O-fucosyltransferase family protein
BraA02g019590.3C	-2.44852	11246215	11246557	+	includeFeature	-6014	Bra007894	AT5G49430		WD40/YVTN repeat and Bromo-WDR9-I-like domain-containing protein
BraA04g015420.3C	-2.44555	11829534	11831497	-	upstream	-304	Bra030314	AT2G21230		Basic-leucine zipper (bZIP) transcription factor family protein	GO:0003700; GO:0006355	sequence-specific DNA binding transcription factor activity; regulation of transcription, DNA-templated
BraA02g008380.3C	-2.44546	3984512	3987225	-	overlapStart	824		AT3G16360		HPT phosphotransmitter 4
BraA08g024510.3C	-2.43923	17879245	17880222	-	includeFeature	2221	Bra010899	AT1G28170		sulfotransferase 7	GO:0008146	sulfotransferase activity
BraA04g025740.3C	-2.43868	18422692	18425806	-	includeFeature	3605	Bra017257	AT2G36190		cell wall invertase 4	GO:0004553; GO:0005975	hydrolase activity, hydrolyzing O-glycosyl compounds; carbohydrate metabolic process
BraA04g025750.3C	-2.43868	18428159	18433316	-	downstream	11115	Bra017256	AT2G36200		P-loop containing nucleoside triphosphate hydrolases superfamily protein
BraA04g004520.3C	-2.43572	2898463	2900148	-	overlapStart	1547	Bra014738	AT3G55510	RBL	Noc2p family
BraA09g025680.3C	-2.43535	17270633	17271809	+	overlapStart	-1832	Bra029506	AT4G04614		hypothetical protein
BraA05g024390.3C	-2.43388	18242793	18244718	-	includeFeature	2317	Bra033913	AT3G22830	AT-HSFA6B	heat shock transcription factor A6B	GO:0003700; GO:0005634; GO:0006355; GO:0043565	sequence-specific DNA binding transcription factor activity; nucleus; regulation of transcription, DNA-templated; sequence-specific DNA binding
BraA03g042740.3C	-2.42896	21474417	21476093	-	includeFeature	3892	Bra013110	AT2G15260		RING/U-box superfamily protein
BraA02g021110.3C	-2.42692	12369880	12373685	+	overlapEnd	2721	Bra008040	AT1G72570		Integrase-type DNA-binding superfamily protein	GO:0003677; GO:0003700; GO:0006355; GO:0007275	DNA binding; sequence-specific DNA binding transcription factor activity; regulation of transcription, DNA-templated; multicellular organismal development
BraA02g043500.3C	-2.42549	30129559	30130527	-	includeFeature	4526	Bra029278	AT5G62180		carboxyesterase 20	GO:0008152; GO:0016787	metabolic process; hydrolase activity
BraA03g016920.3C	-2.42416	7854477	7856507	+	includeFeature	-276	Bra022864	AT2G31750		UDP-glucosyl transferase 74D1
BraA03g016930.3C	-2.42416	7858491	7860177	+	overlapStart	-4290	Bra022865	AT2G31780		RING/U-box superfamily protein	GO:0003676; GO:0004842; GO:0008270; GO:0016567; GO:0046872	nucleic acid binding; ubiquitin-protein transferase activity; zinc ion binding; protein ubiquitination; metal ion binding
BraA08g013590.3C	-2.42263	11620313	11622045	-	includeFeature	2044	Bra020951	AT4G19810		Glycosyl hydrolase family protein with chitinase insertion domain-containing protein	GO:0005975; GO:0008061	carbohydrate metabolic process; chitin binding
BraA08g013600.3C	-2.42263	11623770	11625229	-	overlapEnd	5228	Bra020950	AT4G19830		FKBP-like peptidyl-prolyl cis-trans isomerase family protein
BraA02g042720.3C	-2.41993	29652171	29655489	-	overlapEnd	5488		AT5G60880		breaking of asymmetry in the stomatal lineage
BraA06g009030.3C	-2.4187	4904229	4905408	+	includeFeature	-228	Bra019783	AT1G12750	ATRBL6	RHOMBOID-like protein 6	GO:0004252; GO:0006508; GO:0016021	serine-type endopeptidase activity; proteolysis; integral component of membrane
BraA06g009040.3C	-2.4187	4905852	4908048	-	includeFeature	4047	Bra019782	AT1G12740	CYP87A2	cytochrome P450, family 87, subfamily A, polypeptide 2	GO:0005506; GO:0016705; GO:0020037; GO:0055114	iron ion binding; oxidoreductase activity, acting on paired donors, with incorporation or reduction of molecular oxygen; heme binding; oxidation-reduction process
BraA02g043830.3C	-2.41795	30322389	30324488	-	includeFeature	3087	Bra029246	AT5G62820		Uncharacterized protein family (UPF0497)
BraA09g024120.3C	-2.41315	16149584	16151766	+	includeFeature	-783	Bra017376	AT2G03710	2004-09-01	K-box region and MADS-box transcription factor family protein	GO:0003700; GO:0005634; GO:0006355	sequence-specific DNA binding transcription factor activity; nucleus; regulation of transcription, DNA-templated
BraA09g024130.3C	-2.41315	16152335	16155261	+	overlapStart	-3534	Bra017375	AT2G03720	MRH6	Adenine nucleotide alpha hydrolases-like superfamily protein	GO:0006950	response to stress
BraA06g026000.3C	-2.40509	18218303	18219728	-	includeFeature	1727	Bra010085	AT5G62470	MYB96	myb domain protein 96	GO:0003677	DNA binding
BraA08g010290.3C	-2.40431	9072074	9072636	+	includeFeature	-2673	Bra039882
BraA09g012750.3C	-2.40185	7468107	7469204	-	includeFeature	3003	Bra036641	AT3G16810	APUM24	pumilio 24	GO:0003723	RNA binding
BraA03g034820.3C	-2.40041	17201947	17202210	+	includeFeature	-1946	Bra001353	AT3G11060		transmembrane protein
BraA03g034830.3C	-2.40041	17203314	17204523	-	overlapEnd	4522	Bra001406	AT3G11510		Ribosomal protein S11 family protein	GO:0003735; GO:0005840; GO:0006412	structural constituent of ribosome; ribosome; translation
BraA01g020790.3C	-2.39681	11250612	11251009	+	includeFeature	-411	Bra022116
BraA03g034540.3C	-2.3944	17060349	17062686	+	includeFeature	-1148	Bra001382	AT3G10820		Transcription elongation factor (TFIIS) family protein	GO:0005634	nucleus
BraA08g013040.3C	-2.39249	11232393	11235117	+	inside	8	Bra020999	AT3G05360		receptor like protein 30	GO:0005515	protein binding
BraA07g033070.3C	-2.39073	23742141	23744725	-	overlapStart	1724	Bra004256	AT3G62200	EDA32	Putative endonuclease or glycosyl hydrolase	GO:0005777; GO:0010468	peroxisome; regulation of gene expression
BraA07g033080.3C	-2.39073	23748645	23751562	+	includeFeature	-5644	Bra004258	AT1G17770	SUVH7	histone-lysine N-methyltransferase, H3 lysine-9 specific SUVH3-like protein	GO:0005515; GO:0042393	protein binding; histone binding
BraA07g033090.3C	-2.39073	23753808	23756352	-	downstream	13351	Bra004259	AT1G67790		sieve element occlusion protein
BraA10g019040.3C	-2.38923	14069885	14071430	+	includeFeature	-1884	Bra002403	AT5G22290		NAC domain containing protein 89	GO:0003677; GO:0006355	DNA binding; regulation of transcription, DNA-templated
BraA10g019050.3C	-2.38923	14078894	14081685	+	includeFeature	-10893	Bra002401	AT5G22260	MS1	RING/FYVE/PHD zinc finger superfamily protein
BraA09g054680.3C	-2.38854	39569039	39574502	-	overlapEnd	7501	Bra039921	AT2G22630	AGL17	AGAMOUS-like 17	GO:0003700; GO:0005634; GO:0006355	sequence-specific DNA binding transcription factor activity; nucleus; regulation of transcription, DNA-templated
BraA03g040520.3C	-2.38141	20163574	20164701	-	includeFeature	1900	Bra001883	AT2G04920		F-box and associated interaction domains-containing protein	GO:0005515	protein binding
BraA03g040530.3C	-2.38141	20166822	20173460	+	overlapStart	-4021	Bra001884	AT3G22780	TSO1	Tesmin/TSO1-like CXC domain-containing protein
BraA06g039260.3C	-2.38024	26139979	26143005	-	overlapStart	1604	Bra025115	AT2G03500		Homeodomain-like superfamily protein	GO:0003677	DNA binding
BraA09g016280.3C	-2.37675	9982847	9984939	+	overlapStart	-1046	Bra027080	AT1G61660		basic helix-loop-helix (bHLH) DNA-binding superfamily protein	GO:0046983	protein dimerization activity
BraA01g031440.3C	-2.37636	21330892	21333439	+	upstream	-1691	Bra023805	AT3G22800		Leucine-rich repeat (LRR) family protein
BraA02g024740.3C	-2.3754	14756757	14762178	+	overlapStart	-556	Bra008365	AT1G67390		F-box family protein	GO:0005515	protein binding
BraA03g038690.3C	-2.37374	19160004	19161511	+	includeFeature	-203		AT2G14720		vacuolar sorting receptor 4
BraA05g026440.3C	-2.37002	19950030	19952170	+	downstream	2571	Bra035750	AT3G20740	FIE	Transducin/WD40 repeat-like superfamily protein	GO:0005515	protein binding
BraA06g031480.3C	-2.36982	21696990	21699123	-	overlapStart	1922	Bra009732	AT5G25780	TIF3B1	eukaryotic translation initiation factor 3B-2	GO:0005515	protein binding
BraA03g047920.3C	-2.36871	24235619	24242259	-	overlapStart	1858		AT5G46570	BSK2	BR-signaling kinase 2	GO:0004672; GO:0005515; GO:0005524; GO:0006468	protein kinase activity; protein binding; ATP binding; protein phosphorylation
BraA02g028250.3C	-2.36828	17580742	17581635	+	downstream	1259	Bra008281
BraA01g030060.3C	-2.3677	20130684	20131917	-	overlapEnd	1916	Bra028356	AT3G24150		hypothetical protein
BraA04g005620.3C	-2.35687	3720383	3721459	-	overlapStart	658					GO:0008270	zinc ion binding
BraA09g046650.3C	-2.35605	35473338	35474337	+	includeFeature	-1537	Bra007199	AT3G55890		Yippee family putative zinc-binding protein
BraA07g014780.3C	-2.35536	13424197	13425522	-	includeFeature	1521	Bra012319	AT1G22280		phytochrome-associated protein phosphatase type 2C
BraA02g008540.3C	-2.35389	4048120	4049742	-	upstream	-459		AT2G01050		zinc ion binding / nucleic acid binding protein
BraA02g008550.3C	-2.35389	4050655	4052483	-	includeFeature	2282	Bra020071	AT5G19880		Peroxidase superfamily protein	GO:0004601; GO:0006979; GO:0020037; GO:0055114	peroxidase activity; response to oxidative stress; heme binding; oxidation-reduction process
BraA02g008560.3C	-2.35389	4053621	4055173	-	includeFeature	4972	Bra020072	AT5G19890		Peroxidase superfamily protein	GO:0004601; GO:0006979; GO:0020037; GO:0055114	peroxidase activity; response to oxidative stress; heme binding; oxidation-reduction process
BraA02g012330.3C	-2.34985	6047033	6048124	+	downstream	1568	Bra020448	AT5G57345		transmembrane protein
BraA02g012340.3C	-2.34985	6048611	6049759	-	includeFeature	1158	Bra020449	AT5G57340		ras guanine nucleotide exchange factor Q-like protein
BraA01g028770.3C	-2.34658	18916918	18920281	-	overlapStart	1280	Bra031457	AT1G61080		Hydroxyproline-rich glycoprotein family protein
BraA06g036370.3C	-2.34635	24476144	24476987	+	includeFeature	-3143	Bra025395	AT3G29360		UDP-glucose 6-dehydrogenase family protein
BraA02g012830.3C	-2.34038	6456804	6459914	-	overlapEnd	3513	Bra035623	AT5G56490		D-arabinono-1,4-lactone oxidase family protein	GO:0003824; GO:0003885; GO:0016020; GO:0016491; GO:0016614; GO:0050660; GO:0055114	catalytic activity; D-arabinono-1,4-lactone oxidase activity; membrane; oxidoreductase activity; oxidoreductase activity, acting on CH-OH group of donors; flavin adenine dinucleotide binding; oxidation-reduction process
BraA08g018760.3C	-2.33659	14769000	14769360	-	includeFeature	4159
BraA08g018770.3C	-2.33659	14770245	14770746	+	includeFeature	-5044	Bra010342	AT2G20140		AAA-type ATPase family protein	GO:0005524	ATP binding
BraA02g017180.3C	-2.3346	9301280	9303704	+	overlapStart	-2879	Bra040626	AT1G66860		Class I glutamine amidotransferase-like superfamily protein
BraA03g020570.3C	-2.33215	9745722	9747986	-	includeFeature	2385	Bra000106	AT2G38920		SPX (SYG1/Pho81/XPR1) domain-containing protein / zinc finger (C3HC4-type RING finger) protein-like protein
BraA03g020580.3C	-2.33215	9751975	9753582	+	includeFeature	-6374	Bra000107	AT2G38940	ATPT2	phosphate transporter 1;4	GO:0005315; GO:0006817; GO:0016021; GO:0022857; GO:0055085	inorganic phosphate transmembrane transporter activity; phosphate ion transport; integral component of membrane; transmembrane transporter activity; transmembrane transport
BraA02g029860.3C	-2.33009	19898767	19903068	+	overlapStart	-566	Bra035306	AT3G05850		MuDR family transposase	GO:0008270	zinc ion binding
BraA08g011590.3C	-2.32584	10104852	10105268	-	includeFeature	867	Bra038048	AT4G15990		hypothetical protein
BraA06g008440.3C	-2.3254	4594930	4596102	-	upstream	-499	Bra019825	AT1G13330		Tat-binding protein 1(Tbp-1)-interacting protein (TBPIP)
BraA02g012950.3C	-2.32373	6564576	6567692	+	overlapStart	-975	Bra035610	AT5G56240		hapless protein
BraA03g030470.3C	-2.3223	15295029	15295848	+	overlapStart	-1628	Bra001005	AT3G01530		myb domain protein 57	GO:0003677	DNA binding
BraA04g002820.3C	-2.31973	1745059	1746439	+	overlapEnd	942	Bra014583	AT3G58150		Optic atrophy 3 protein (OPA3)
BraA03g044710.3C	-2.31798	22574557	22576126	-	includeFeature	3925	Bra012932	AT5G61680		Pectin lyase-like superfamily protein
BraA03g044720.3C	-2.31798	22576761	22580904	-	includeFeature	8703	Bra012931	AT5G61700	ATATH16	ABC2 homolog 16	GO:0005215; GO:0005524; GO:0006810; GO:0016021; GO:0016887	transporter activity; ATP binding; transport; integral component of membrane; ATPase activity
BraA03g044730.3C	-2.31798	22581216	22585500	+	includeFeature	-9015	Bra012930	AT5G61730	ATATH15	ABC2 homolog 11	GO:0005215; GO:0005524; GO:0006810; GO:0016021; GO:0016887	transporter activity; ATP binding; transport; integral component of membrane; ATPase activity
BraA03g044740.3C	-2.31798	22587076	22588652	+	includeFeature	-14875	Bra012929	AT5G61720		hypothetical protein (DUF1216)
BraA03g044750.3C	-2.31798	22588997	22593207	-	includeFeature	21006	Bra012928	AT5G61730	ATATH11	ABC2 homolog 11	GO:0005215; GO:0005524; GO:0006810; GO:0016021; GO:0016887	transporter activity; ATP binding; transport; integral component of membrane; ATPase activity
BraA03g044760.3C	-2.31798	22593954	22598137	+	includeFeature	-21753	Bra012927	AT5G61740	ATATH16	ABC2 homolog 14	GO:0005215; GO:0005524; GO:0006810; GO:0016021; GO:0016887	transporter activity; ATP binding; transport; integral component of membrane; ATPase activity
BraA03g044770.3C	-2.31798	22598260	22598805	-	overlapEnd	26604	Bra012926	AT5G61750		RmlC-like cupins superfamily protein	GO:0030145; GO:0045735	manganese ion binding; nutrient reservoir activity
BraA08g002000.3C	-2.31686	1439493	1440332	+	includeFeature	-492	Bra030975	AT1G52680		late embryogenesis abundant protein-related / LEA protein-like protein
BraA05g012860.3C	-2.31658	7011962	7015388	+	overlapStart	-1361	Bra005551	AT2G32860	BGLU33	beta glucosidase 33	GO:0004553; GO:0005975	hydrolase activity, hydrolyzing O-glycosyl compounds; carbohydrate metabolic process
BraA03g044090.3C	-2.31523	22282762	22287295	-	includeFeature	4894	Bra012982	AT5G61120		zinc ion-binding protein
BraA03g034550.3C	-2.31068	17067751	17069900	-	includeFeature	5099	Bra001383	AT3G10890		Glycosyl hydrolase superfamily protein	GO:0004553; GO:0005975	hydrolase activity, hydrolyzing O-glycosyl compounds; carbohydrate metabolic process
BraA03g039970.3C	-2.31065	19826328	19827473	+	includeFeature	-727	Bra001842	AT3G21710		transmembrane protein
BraA08g028490.3C	-2.30538	19873979	19876593	-	includeFeature	3192	Bra016535	AT1G18860	WRKY61	WRKY DNA-binding protein 61	GO:0003700; GO:0006355; GO:0043565	sequence-specific DNA binding transcription factor activity; regulation of transcription, DNA-templated; sequence-specific DNA binding
BraA04g014810.3C	-2.30265	11405080	11406146	-	includeFeature	3345	Bra025434	AT5G37890		Protein with RING/U-box and TRAF-like domain	GO:0005515; GO:0005634; GO:0006511; GO:0007275; GO:0008270	protein binding; nucleus; ubiquitin-dependent protein catabolic process; multicellular organismal development; zinc ion binding
BraA03g050120.3C	-2.2995	25723985	25727298	-	inside	3297	Bra019388	AT4G22280		F-box/RNI-like superfamily protein
BraA09g011050.3C	-2.29343	6379606	6382554	+	overlapEnd	2595	Bra037254	AT1G47890	AtRLP6	receptor like protein 7	GO:0005515	protein binding
BraA10g019210.3C	-2.28831	14126856	14129118	+	overlapEnd	945		AT3G24255		RNA-directed DNA polymerase (reverse transcriptase)-related family protein
BraA02g015320.3C	-2.28688	7989469	7991419	-	includeFeature	2618	Bra022595	AT4G25630	FIB2	fibrillarin 2	GO:0003723; GO:0006364; GO:0008033; GO:0008168	RNA binding; rRNA processing; tRNA processing; methyltransferase activity
BraA06g036350.3C	-2.2862	24466308	24467451	+	includeFeature	-1107	Bra025398	AT3G29380		Cyclin-like family protein	GO:0006355; GO:0017025; GO:0070897	regulation of transcription, DNA-templated; TBP-class protein binding; DNA-templated transcriptional preinitiation complex assembly
BraA06g036360.3C	-2.2862	24468594	24469791	-	includeFeature	4590	Bra025397	AT5G39280		expansin A23	GO:0005576; GO:0009664	extracellular region; plant-type cell wall organization
BraA03g041260.3C	-2.28472	20681130	20684368	-	includeFeature	4567	Bra013249	AT3G24620	ROPGEF8	RHO guanyl-nucleotide exchange factor 8	GO:0005089	Rho guanyl-nucleotide exchange factor activity
BraA06g002020.3C	-2.28398	1234799	1239700	+	includeFeature	-198	Bra018967	AT5G41690		RNA-binding (RRM/RBD/RNP motifs) family protein	GO:0003676	nucleic acid binding
BraA06g026600.3C	-2.28325	18642038	18642753	-	includeFeature	1552		AT5G62950		RNA polymerase II, Rpb4, core protein	GO:0000166; GO:0003824; GO:0003899; GO:0006351; GO:0044237	nucleotide binding; catalytic activity; DNA-directed RNA polymerase activity; transcription, DNA-templated; cellular metabolic process
BraA09g014900.3C	-2.28054	8752740	8758103	+	inside	1261	Bra027778	AT1G63880		Disease resistance protein (TIR-NBS-LRR class) family	GO:0005515; GO:0007165	protein binding; signal transduction
BraA09g014870.3C	-2.27821	8722967	8725125	+	inside	834	Bra027774	AT1G63880		Disease resistance protein (TIR-NBS-LRR class) family	GO:0005515; GO:0007165	protein binding; signal transduction
BraA06g025670.3C	-2.27658	17946967	17948237	-	overlapEnd	2436
BraA05g011150.3C	-2.27341	5965490	5966010	-	includeFeature	1609	Bra005470	AT2G33810	SPL3	squamosa promoter binding protein-like 3	GO:0003677; GO:0003700; GO:0005634; GO:0009908	DNA binding; sequence-specific DNA binding transcription factor activity; nucleus; flower development
BraA02g025290.3C	-2.27194	15169431	15173316	-	downstream	4315		AT1G79440	ALDH5F1	aldehyde dehydrogenase 5F1	GO:0008152; GO:0016491; GO:0055114	metabolic process; oxidoreductase activity; oxidation-reduction process
BraA04g005910.3C	-2.25898	3941728	3942208	-	includeFeature	1207	Bra014864	AT3G53770		late embryogenesis abundant 3 (LEA3) family protein	GO:0006950	response to stress
BraA01g042170.3C	-2.25437	28196155	28196688	+	overlapEnd	46	Bra040235	AT3G06070		hypothetical protein
BraA03g049190.3C	-2.25248	25067113	25067722	-	upstream	-479	Bra028292	AT3G11100		sequence-specific DNA binding transcription factor
BraA03g049200.3C	-2.25248	25068889	25070369	+	overlapStart	-688	Bra022057	AT2G32940	2006-08-01	Argonaute family protein	GO:0003676	nucleic acid binding
BraA04g027800.3C	-2.24874	19547756	19548538	-	includeFeature	1337	Bra017066	AT2G39518		Uncharacterized protein family (UPF0497)
BraA04g027810.3C	-2.24874	19550465	19551617	-	includeFeature	4416	Bra017065	AT2G39530		Uncharacterized protein family (UPF0497)
BraA04g027820.3C	-2.24874	19553724	19553882	+	includeFeature	-6523
BraA04g027830.3C	-2.24874	19554543	19555217	-	includeFeature	8016	Bra017064	AT2G39560		Putative membrane lipoprotein
BraA08g013690.3C	-2.24838	11679669	11680970	-	includeFeature	2169	Bra020938	AT4G20040		Pectin lyase-like superfamily protein
BraA02g039770.3C	-2.24738	27674334	27674633	-	overlapEnd	1232		AT5G13930		Chalcone and stilbene synthase family protein
BraA07g035020.3C	-2.24728	24783571	24785569	+	downstream	2430	Bra016231	AT1G70160		zinc finger MYND domain protein
BraA07g035030.3C	-2.24728	24785940	24787523	-	overlapStart	1522		AT3G09120		hypothetical protein (DUF674)
BraA09g061820.3C	-2.24653	43049696	43053735	+	downstream	4505	Bra031719	AT5G51470		Auxin-responsive GH3 family protein
BraA09g061830.3C	-2.24653	43055184	43057173	+	includeFeature	-983	Bra031718	AT5G51470		Auxin-responsive GH3 family protein
BraA09g061840.3C	-2.24653	43061442	43062240	+	upstream	-7241	Bra031717	AT1G10530		D-ribose-binding periplasmic protein
BraA03g047200.3C	-2.24317	23854402	23854935	-	includeFeature	1734	Bra012693	AT4G16750		Integrase-type DNA-binding superfamily protein	GO:0003677; GO:0003700; GO:0006355	DNA binding; sequence-specific DNA binding transcription factor activity; regulation of transcription, DNA-templated
BraA03g047210.3C	-2.24317	23860413	23863326	-	includeFeature	10125	Bra012691	AT4G16765		2-oxoglutarate (2OG) and Fe(II)-dependent oxygenase superfamily protein	GO:0016491; GO:0055114	oxidoreductase activity; oxidation-reduction process
BraA07g018960.3C	-2.24271	16087253	16089050	-	includeFeature	2649	Bra011937	AT3G25280		Major facilitator superfamily protein
BraA02g037970.3C	-2.24159	26541108	26542470	+	includeFeature	-2507	Bra033032	AT3G27950		GDSL-like Lipase/Acylhydrolase superfamily protein	GO:0016788	hydrolase activity, acting on ester bonds
BraA04g023370.3C	-2.24153	17215713	17225767	+	overlapStart	-112	Bra021798	AT2G32530	ATCSLB03	cellulose synthase-like B3	GO:0016020; GO:0016760; GO:0030244	membrane; cellulose synthase (UDP-forming) activity; cellulose biosynthetic process
BraA02g025290.3C	-2.23461	15169431	15173316	-	overlapStart	3315		AT1G79440	ALDH5F1	aldehyde dehydrogenase 5F1	GO:0008152; GO:0016491; GO:0055114	metabolic process; oxidoreductase activity; oxidation-reduction process
BraA04g021580.3C	-2.23447	16159259	16160526	+	includeFeature	-3858	Bra021626	AT2G30310		GDSL-like Lipase/Acylhydrolase family protein	GO:0016788	hydrolase activity, acting on ester bonds
BraA05g009260.3C	-2.22982	4910503	4911378	-	includeFeature	2377	Bra023050	AT2G36120	DOT1	Glycine-rich protein family
BraA05g009270.3C	-2.22982	4915471	4916406	+	includeFeature	-6470	Bra005298	AT2G36100		Uncharacterized protein family (UPF0497)
BraA05g009280.3C	-2.22982	4918051	4918929	+	includeFeature	-9050	Bra005299	AT2G36100		Uncharacterized protein family (UPF0497)
BraA05g009290.3C	-2.22982	4919110	4920051	-	includeFeature	11050	Bra005300	AT2G36090		F-box family protein	GO:0005515	protein binding
BraA02g020340.3C	-2.22934	11755929	11758637	+	includeFeature	-5928	Bra007972	AT1G71692	AGL12	AGAMOUS-like 12	GO:0003700; GO:0005634; GO:0006355	sequence-specific DNA binding transcription factor activity; nucleus; regulation of transcription, DNA-templated
BraA03g031520.3C	-2.22799	15673970	15674449	+	overlapStart	-969	Bra037078	AT2G22440		non-LTR retroelement reverse transcriptase	GO:0003676	nucleic acid binding
BraA04g001180.3C	-2.22528	763271	764226	-	inside	225	Bra014436	AT3G61440	CYSC1	cysteine synthase C1
BraA06g038750.3C	-2.22452	25771557	25773301	+	includeFeature	-556	Bra025162	AT1G13310		Endosomal targeting BRO1-like domain-containing protein
BraA04g006400.3C	-2.2245	4313137	4313652	-	overlapStart	51	Bra040012	AT3G10260		Reticulon family protein
BraA04g006410.3C	-2.2245	4313137	4313652	-	overlapStart	51	Bra040012	AT3G10260		Reticulon family protein
BraA04g006420.3C	-2.2245	4314237	4315381	+	upstream	-636	Bra019624	AT2G34470	UREG	ATP binding / metal ion binding / nickel ion binding / nucleotide binding
BraA05g017130.3C	-2.22058	10215869	10216792	-	upstream	-209	Bra041002
BraA03g062280.3C	-2.22051	34358430	34359619	-	downstream	2218
BraA01g029670.3C	-2.21593	19772218	19775132	+	includeFeature	-2817	Bra028383	AT1G61810	BGLU45	beta-glucosidase 45	GO:0004553; GO:0005975	hydrolase activity, hydrolyzing O-glycosyl compounds; carbohydrate metabolic process
BraA05g041760.3C	-2.21581	28007428	28012398	-	includeFeature	5997	Bra032005	AT3G03240		alpha/beta-Hydrolases superfamily protein
BraA03g023030.3C	-2.21265	11063244	11066249	+	downstream	3357	Bra000327	AT2G26620		Pectin lyase-like superfamily protein	GO:0004650; GO:0004672; GO:0005524; GO:0005975; GO:0006468	polygalacturonase activity; protein kinase activity; ATP binding; carbohydrate metabolic process; protein phosphorylation
BraA03g029830.3C	-2.20929	15034819	15036471	+	includeFeature	-3018	Bra000946	AT4G01130		GDSL-like Lipase/Acylhydrolase superfamily protein	GO:0016788	hydrolase activity, acting on ester bonds
BraA06g034880.3C	-2.20895	23675688	23676542	-	includeFeature	3541	Bra037426	AT5G49260		hypothetical protein
BraA06g034890.3C	-2.20895	23680804	23684294	-	includeFeature	11293	Bra037427	AT5G49240	APRR4	pseudo-response regulator 4	GO:0000160; GO:0003677	phosphorelay signal transduction system; DNA binding
BraA03g001190.3C	-2.20671	512905	514494	-	overlapStart	293	Bra005770	AT5G03560	Os08g0560600	Tetratricopeptide repeat (TPR)-like superfamily protein
BraA03g001200.3C	-2.20671	516228	519235	+	includeFeature	-2027	Bra005771	AT5G03570		iron regulated 2
BraA03g001210.3C	-2.20671	519537	520189	-	includeFeature	5988	Bra005772	AT5G03580		RNA-binding (RRM/RBD/RNP motifs) family protein	GO:0003676	nucleic acid binding
BraA03g001220.3C	-2.20671	520891	521253	-	includeFeature	7052	Bra005773	AT5G38440		Plant self-incompatibility protein S1 family
BraA03g001230.3C	-2.20671	522297	523615	-	includeFeature	9414	Bra005774	AT5G38435		S-protein homologue 8
BraA05g005500.3C	-2.20413	2775931	2778729	+	overlapEnd	1070	Bra004942	AT2G45830	DTA2	downstream target of AGL15 2
BraA06g036230.3C	-2.20065	24363775	24365398	-	includeFeature	2797	Bra025410	AT3G30210	MYB121	myb domain protein 121	GO:0003677	DNA binding
BraA06g044220.3C	-2.19887	28762986	28765083	+	overlapEnd	215	Bra033634	AT2G22190		Haloacid dehalogenase-like hydrolase (HAD) superfamily protein	GO:0003824; GO:0005992	catalytic activity; trehalose biosynthetic process
BraA06g035490.3C	-2.19682	23953301	23956096	+	overlapEnd	1100	Bra037477	AT5G48570		FKBP-type peptidyl-prolyl cis-trans isomerase family protein	GO:0005515	protein binding
BraA06g035500.3C	-2.19682	23959507	23961862	-	overlapEnd	7461	Bra037478	AT5G48560		basic helix-loop-helix (bHLH) DNA-binding superfamily protein	GO:0046983	protein dimerization activity
BraA07g027160.3C	-2.19625	20555247	20555555	+	includeFeature	-1646	Bra003697	AT1G76952	IDL5	inflorescence deficient in abscission (IDA)-like 5
BraA09g038870.3C	-2.19578	30576681	30578123	-	overlapEnd	1922	Bra024671	AT4G27270		Quinone reductase family protein	GO:0016491	oxidoreductase activity
BraA04g018980.3C	-2.19133	14347114	14348926	+	overlapStart	-313	Bra034271	AT2G25810	TIP4;1	tonoplast intrinsic protein 4;1
BraA08g002500.3C	-2.18901	1805921	1806582	-	overlapStart	581	Bra014294	AT1G51650		ATP synthase epsilon chain	GO:0000275; GO:0015986; GO:0046933	mitochondrial proton-transporting ATP synthase complex, catalytic core F(1); ATP synthesis coupled proton transport; proton-transporting ATP synthase activity, rotational mechanism
BraA03g017550.3C	-2.18813	8175714	8175941	+	includeFeature	-1513	Bra022922	AT2G32885		Rapid alkalinization factor (RALF) family protein
BraA03g059340.3C	-2.18748	31486413	31486743	+	includeFeature	-2212		AT4G34460		GTP binding protein beta 1
BraA03g059350.3C	-2.18748	31487260	31487814	-	overlapEnd	3613
BraA06g002890.3C	-2.18533	1713779	1723391	-	inside	3390	Bra018885	AT1G49340	ATPI4K ALPHA	Phosphatidylinositol 3- and 4-kinase family protein	GO:0005488; GO:0016301; GO:0046854; GO:0048015	binding; kinase activity; phosphatidylinositol phosphorylation; phosphatidylinositol-mediated signaling
BraA05g025870.3C	-2.18056	19532667	19537629	+	overlapEnd	3934	Bra031265	AT3G21230	4CL5	4-coumarate:CoA ligase 5	GO:0003824; GO:0008152	catalytic activity; metabolic process
BraA04g021760.3C	-2.17471	16251847	16254546	+	overlapEnd	1754	Bra021642	AT1G06800		alpha/beta-Hydrolases superfamily protein
BraA01g023680.3C	-2.17106	13572236	13573175	+	overlapEnd	365	Bra029952
BraA01g023690.3C	-2.17106	13574283	13574552	-	includeFeature	1951
BraA06g036210.3C	-2.17091	24345939	24349859	-	includeFeature	4458	Bra025411	AT3G30260	AGL79	AGAMOUS-like 79	GO:0003700; GO:0005634; GO:0006355	sequence-specific DNA binding transcription factor activity; nucleus; regulation of transcription, DNA-templated
BraA10g019200.3C	-2.16732	14123096	14124670	+	overlapStart	-695	Bra002389	AT2G07760		Zinc knuckle (CCHC-type) family protein	GO:0003676; GO:0008270	nucleic acid binding; zinc ion binding
BraA09g039590.3C	-2.16727	30996366	30999290	+	includeFeature	-765	Bra024608	AT1G23540		Protein kinase superfamily protein	GO:0004672; GO:0005524; GO:0006468	protein kinase activity; ATP binding; protein phosphorylation
BraA09g039600.3C	-2.16727	30999766	31000404	-	includeFeature	4803	Bra024607	AT1G23530		transmembrane protein
BraA09g039610.3C	-2.16727	31001592	31001924	+	includeFeature	-5991		AT1G23520		hypothetical protein (DUF220)
BraA06g008810.3C	-2.1668	4817523	4819966	-	overlapStart	165		AT1G18150	ATMPK15	Protein kinase superfamily protein
BraA09g001010.3C	-2.16631	602292	603516	-	includeFeature	3315	Bra037411	AT4G00780		TRAF-like family protein	GO:0005515	protein binding
BraA07g022610.3C	-2.16577	18189504	18197005	+	overlapStart	-2503	Bra003258	AT3G56960	PIP5K4	phosphatidyl inositol monophosphate 5 kinase 4	GO:0016307; GO:0046488	phosphatidylinositol phosphate kinase activity; phosphatidylinositol metabolic process
BraA04g020760.3C	-2.16489	15602376	15615272	+	inside	5225	Bra035657	AT2G28990		Leucine-rich repeat protein kinase family protein	GO:0004672; GO:0005515; GO:0005524; GO:0006468	protein kinase activity; protein binding; ATP binding; protein phosphorylation
BraA09g040800.3C	-2.16469	31827280	31829095	+	includeFeature	-1679	Bra031370	AT1G22180		Sec14p-like phosphatidylinositol transfer family protein
BraA09g040810.3C	-2.16469	31830737	31831334	-	includeFeature	5733	Bra031369	AT1G22160		senescence-associated family protein (DUF581)
BraA02g009920.3C	-2.16203	4734144	4735174	+	includeFeature	-1143	Bra020206	AT5G22650	HD2B	histone deacetylase 2B
BraA02g009930.3C	-2.16203	4736475	4738520	+	includeFeature	-3474	Bra020207	AT1G73490		RNA-binding (RRM/RBD/RNP motifs) family protein	GO:0003676	nucleic acid binding
BraA01g042060.3C	-2.16117	28122214	28124923	+	includeFeature	-1213	Bra040222	AT1G26540		Agenet domain-containing protein
BraA01g042070.3C	-2.16117	28128119	28131532	+	overlapStart	-7118	Bra040223	AT1G26540		Agenet domain-containing protein
BraA03g027610.3C	-2.16087	13710295	13712698	+	downstream	2706	Bra000744	AT4G11480		cysteine-rich RLK (RECEPTOR-like protein kinase) 32	GO:0004672; GO:0005524; GO:0006468	protein kinase activity; ATP binding; protein phosphorylation
BraA09g002460.3C	-2.16034	1523338	1527589	+	inside	1263	Bra036326	AT4G01550		NAC domain containing protein 69	GO:0003677; GO:0006355	DNA binding; regulation of transcription, DNA-templated
BraA03g047760.3C	-2.16004	24135335	24136887	+	includeFeature	-6734	Bra012640	AT4G17790		SNARE associated Golgi protein family
BraA04g004610.3C	-2.15947	2945246	2947661	-	inside	1860	Bra014745
BraA05g016900.3C	-2.15709	10076379	10077132	-	includeFeature	1531		AT4G24770	RBP31	31-kDa RNA binding protein
BraA01g014090.3C	-2.15609	7446323	7449386	+	overlapEnd	1878	Bra013697	AT4G23500		Pectin lyase-like superfamily protein	GO:0004650; GO:0005975	polygalacturonase activity; carbohydrate metabolic process
BraA01g014100.3C	-2.15609	7449750	7452827	-	includeFeature	4626	Bra013698	AT4G23510		Disease resistance protein (TIR-NBS-LRR class) family	GO:0005515; GO:0007165	protein binding; signal transduction
BraA01g014110.3C	-2.15609	7454586	7455647	-	includeFeature	7446	Bra013699	AT5G25290		F-box protein (DUF295)	GO:0005515	protein binding
BraA02g020510.3C	-2.15564	11917868	11918386	-	upstream	-15		AT1G01180		hypothetical protein
BraA02g020520.3C	-2.15564	11920916	11926077	+	upstream	-2515		AT3G24255		RNA-directed DNA polymerase (reverse transcriptase)-related family protein
BraA03g005050.3C	-2.15088	2162377	2168014	+	overlapEnd	4624	Bra006129	AT5G11920		6-$1-fructan exohydrolase	GO:0004553; GO:0005975	hydrolase activity, hydrolyzing O-glycosyl compounds; carbohydrate metabolic process
BraA03g005060.3C	-2.15088	2168766	2170335	+	upstream	-1765	Bra006130	AT5G11920		6-$1-fructan exohydrolase
BraA04g020880.3C	-2.14932	15730173	15733383	-	inside	3182		AT1G10000		Ribonuclease H-like superfamily protein	GO:0003676	nucleic acid binding
BraA09g055190.3C	-2.14914	39858377	39861702	-	includeFeature	5101		AT3G42180	XGD1	Exostosin family protein
BraA04g018190.3C	-2.14892	13800282	13800611	-	upstream	-390		AT1G31150		transcription factor
BraA04g018200.3C	-2.14892	13804982	13806759	-	overlapEnd	5758	Bra032074	AT5G12260		transferring glycosyl group transferase	GO:0003677	DNA binding
BraA09g037210.3C	-2.14706	29429665	29431852	-	includeFeature	2851	Bra032814	AT1G24260	2003-09-01	K-box region and MADS-box transcription factor family protein	GO:0003700; GO:0005634; GO:0006355	sequence-specific DNA binding transcription factor activity; nucleus; regulation of transcription, DNA-templated
BraA02g015490.3C	-2.14103	8097223	8098231	+	includeFeature	-222	Bra022580	AT5G52155		E3 ubiquitin ligase BIG BROTHER-like protein	GO:0004842; GO:0016567; GO:0046621	ubiquitin-protein transferase activity; protein ubiquitination; negative regulation of organ growth
BraA03g022310.3C	-2.13824	10732365	10735896	-	includeFeature	3695	Bra000261	AT4G21380	ARK2	receptor kinase 3
BraA02g032530.3C	-2.13588	22408471	22408803	-	includeFeature	1002		AT1G27700		Syntaxin/t-SNARE family protein
BraA09g048290.3C	-2.1327	36363407	36363592	+	includeFeature	-206	Bra007349	AT3G57690		arabinogalactan protein 23
BraA03g035520.3C	-2.13231	17507145	17507525	-	upstream	-76	Bra001473	AT3G12830		SAUR-like auxin-responsive protein family	GO:0009733	response to auxin
BraA09g037340.3C	-2.13168	29511874	29517827	-	overlapEnd	9826	Bra032800	AT2G26430	RCY1	arginine-rich cyclin 1	GO:0000079; GO:0006355; GO:0019901	regulation of cyclin-dependent protein serine/threonine kinase activity; regulation of transcription, DNA-templated; protein kinase binding
BraA03g020240.3C	-2.1316	9645609	9646979	+	overlapStart	-1408	Bra000074	AT2G38600		HAD superfamily, subfamily IIIB acid phosphatase	GO:0003993	acid phosphatase activity
BraA06g018460.3C	-2.13133	10405202	10409019	-	overlapEnd	3818	Bra018056	AT3G48460		GDSL-like Lipase/Acylhydrolase superfamily protein	GO:0016788	hydrolase activity, acting on ester bonds
BraA04g014800.3C	-2.13079	11398448	11399719	+	includeFeature	-3447	Bra025436	AT5G37810	NIP4;1	NOD26-like intrinsic protein 4;1
BraA02g041460.3C	-2.12929	28760594	28762418	+	includeFeature	-393	Bra020515	AT5G25410		transmembrane protein, putative (DUF239)
BraA02g041470.3C	-2.12929	28764347	28767556	+	includeFeature	-4146	Bra020515	AT5G25410		transmembrane protein, putative (DUF239)
BraA02g041480.3C	-2.12929	28771604	28773470	+	includeFeature	-11403	Bra020514	AT5G60380		transmembrane protein, putative (DUF239)
BraA08g033400.3C	-2.12472	21983152	21985871	+	overlapStart	-951	Bra030703	AT1G07705		NOT2 / NOT3 / NOT5 family
BraA07g013790.3C	-2.12364	12751009	12753908	-	upstream	-493	Bra012429	AT1G27080	NRT1.6	nitrate transporter 1.6
BraA02g015150.3C	-2.12343	7899214	7901315	-	overlapEnd	3514	Bra022608	AT5G52780		transmembrane protein, putative (DUF3464)
BraA09g046340.3C	-2.12342	35259216	35259482	+	includeFeature	-815	Bra007172	AT3G55515	RTFL7	ROTUNDIFOLIA like 7
BraA09g046350.3C	-2.12342	35263087	35264038	+	upstream	-4686	Bra007173	AT3G55520		FKBP-like peptidyl-prolyl cis-trans isomerase family protein
BraA02g012570.3C	-2.12093	6250523	6251485	+	includeFeature	-1122	Bra035642	AT5G57000		DEAD-box ATP-dependent RNA helicase
BraA03g022550.3C	-2.11808	10857825	10858175	+	includeFeature	-424	Bra000287	AT4G12530		Bifunctional inhibitor/lipid-transfer protein/seed storage 2S albumin superfamily protein
BraA01g020830.3C	-2.11323	11306025	11308757	-	overlapStart	1556	Bra033522	AT4G16015		Cysteine/Histidine-rich C1 domain family protein	GO:0035556	intracellular signal transduction
BraA06g025670.3C	-2.1132	17946967	17948237	-	overlapStart	236
BraA10g032540.3C	-2.11285	20160430	20163921	-	overlapStart	320	Bra009519	AT5G03670		histone-lysine N-methyltransferase SETD1B-like protein
BraA07g030590.3C	-2.10984	22376060	22377251	-	includeFeature	1450	Bra004019	AT1G68725		arabinogalactan protein 19
BraA07g030600.3C	-2.10984	22385857	22390314	+	upstream	-10056	Bra004020	AT1G26130		ATPase E1-E2 type family protein / haloacid dehalogenase-like hydrolase family protein
BraA06g037430.3C	-2.10982	25006670	25007068	-	includeFeature	2267	Bra025294	AT3G27650	LBD25	LOB domain-containing protein 25
BraA02g013300.3C	-2.10837	6711104	6711451	-	includeFeature	1450	Bra035574	AT5G55450		Bifunctional inhibitor/lipid-transfer protein/seed storage 2S albumin superfamily protein
BraA02g013310.3C	-2.10837	6714436	6714870	-	includeFeature	4869	Bra035573	AT5G55410		Bifunctional inhibitor/lipid-transfer protein/seed storage 2S albumin superfamily protein
BraA07g036580.3C	-2.10394	25611463	25615041	+	overlapEnd	2938	Bra016080	AT1G72210		basic helix-loop-helix (bHLH) DNA-binding superfamily protein	GO:0046983	protein dimerization activity
BraA07g036590.3C	-2.10394	25618280	25619248	-	overlapEnd	4847	Bra016079	AT1G72220		RING/U-box superfamily protein
BraA03g053240.3C	-2.10323	27592581	27593557	+	overlapStart	-380	Bra019093	AT5G56500		TCP-1/cpn60 chaperonin family protein	GO:0005524	ATP binding
BraA03g028210.3C	-2.10198	14110757	14113138	+	includeFeature	-556	Bra000798	AT4G04540		cysteine-rich RLK (RECEPTOR-like protein kinase) 39	GO:0004672; GO:0005524; GO:0006468	protein kinase activity; ATP binding; protein phosphorylation
BraA09g016290.3C	-2.10061	9990459	9991590	-	includeFeature	5789					GO:0003676	nucleic acid binding
BraA09g054660.3C	-2.09872	39554304	39554591	-	upstream	-410
BraA03g054560.3C	-2.09871	28318959	28324782	-	includeFeature	7381	Bra024194	AT4G28530		NAC domain containing protein 74	GO:0003677; GO:0006355	DNA binding; regulation of transcription, DNA-templated
BraA06g021390.3C	-2.09753	12658531	12662023	-	overlapEnd	3622	Bra019431	AT3G44550	FAR5	fatty acid reductase 5
BraA02g016990.3C	-2.09526	9141391	9143698	-	downstream	4697	Bra039758	AT5G54820		F-box/RNI-like superfamily protein	GO:0005515	protein binding
BraA02g017070.3C	-2.09504	9208233	9208529	+	upstream	-4232	Bra013833	AT4G24780		Pectin lyase-like superfamily protein
BraA02g034660.3C	-2.09452	23958552	23959155	-	includeFeature	2154
BraA02g034670.3C	-2.09452	23959524	23959925	-	includeFeature	2924
BraA06g043790.3C	-2.09141	28560488	28561594	-	includeFeature	1193	Bra033674
BraA03g013710.3C	-2.08919	5985818	5988151	-	overlapEnd	2750	Bra029003	AT5G54820		F-box/RNI-like superfamily protein	GO:0005515	protein binding
BraA07g019800.3C	-2.08658	16605474	16605971	+	includeFeature	-273	Bra028429	AT3G29310		calmodulin-binding protein-like protein
BraA09g050500.3C	-2.08062	37405120	37406008	+	includeFeature	-519	Bra007557	AT3G60780		hypothetical protein (DUF1442)
BraA09g050510.3C	-2.08062	37406283	37408488	+	includeFeature	-1682	Bra007558	AT3G60790		F-box family protein	GO:0005515	protein binding
BraA09g050520.3C	-2.08062	37410360	37412383	+	includeFeature	-5759	Bra007559	AT3G60790		F-box family protein	GO:0005515	protein binding
BraA06g002230.3C	-2.08012	1340055	1340610	+	overlapEnd	146	Bra018946	AT1G58160		jacalin lectin-like protein
BraA06g002240.3C	-2.08012	1341249	1349890	+	overlapStart	-1048	Bra018944	AT3G16410	NSP4	nitrile specifier protein 4	GO:0005515; GO:0030246	protein binding; carbohydrate binding
BraA09g011210.3C	-2.07839	6492244	6494537	+	includeFeature	-443	Bra037239	AT2G18080	EDA2	Serine carboxypeptidase S28 family protein	GO:0006508; GO:0008236	proteolysis; serine-type peptidase activity
BraA09g044800.3C	-2.07829	34410797	34411219	+	includeFeature	-796	Bra007029	AT3G53820		C2H2 and C2HC zinc fingers superfamily protein	GO:0003676; GO:0007275	nucleic acid binding; multicellular organismal development
BraA05g022540.3C	-2.07697	16314288	16317909	+	downstream	4113
BraA05g022550.3C	-2.07697	16318124	16320607	-	inside	2206		AT4G23160		cysteine-rich RECEPTOR-like kinase
BraA04g011950.3C	-2.07653	9478024	9479806	+	downstream	2177	Bra025663	AT5G39570		transmembrane protein
BraA04g011960.3C	-2.07653	9480296	9480877	+	includeFeature	-95	Bra025662	AT5G38080		transmembrane protein
BraA04g011970.3C	-2.07653	9481953	9482341	+	upstream	-1752	Bra025661	AT5G39510	VTI13	Vesicle transport v-SNARE family protein
BraA02g008070.3C	-2.07576	3824659	3825516	-	includeFeature	915	Bra023717	AT5G19260		FANTASTIC four-like protein (DUF3049)
BraA08g026650.3C	-2.07175	18953457	18954057	-	includeFeature	1856	Bra016361	AT1G23120		Polyketide cyclase/dehydrase and lipid transport superfamily protein	GO:0006952; GO:0009607	defense response; response to biotic stimulus
BraA08g026660.3C	-2.07175	18954868	18955434	-	includeFeature	3233	Bra016362	AT1G70830	MLP28	MLP-like protein 28	GO:0006952; GO:0009607	defense response; response to biotic stimulus
BraA08g026670.3C	-2.07175	18956336	18956862	-	includeFeature	4661	Bra016363	AT1G23120		Polyketide cyclase/dehydrase and lipid transport superfamily protein	GO:0006952; GO:0009607	defense response; response to biotic stimulus
BraA08g026680.3C	-2.07175	18958648	18959391	-	includeFeature	7190	Bra016364	AT5G28010		Polyketide cyclase/dehydrase and lipid transport superfamily protein	GO:0006952; GO:0009607	defense response; response to biotic stimulus
BraA03g053240.3C	-2.07024	27592581	27593557	+	downstream	1220	Bra019093	AT5G56500		TCP-1/cpn60 chaperonin family protein	GO:0005524	ATP binding
BraA09g024300.3C	-2.06806	16298842	16300396	+	includeFeature	-641		AT5G11850		Protein kinase superfamily protein
BraA07g009630.3C	-2.06759	9594774	9600332	+	includeFeature	-973	Bra014952	AT2G07050	CAS1	cycloartenol synthase 1
BraA07g009640.3C	-2.06759	9601475	9606504	-	includeFeature	12703	Bra014951	AT3G23470		Cyclopropane-fatty-acyl-phospholipid synthase	GO:0016491; GO:0055114	oxidoreductase activity; oxidation-reduction process
BraA01g029300.3C	-2.06517	19323881	19326961	+	downstream	3120		AT4G03728		hypothetical protein
BraA08g018480.3C	-2.06142	14623399	14625893	+	includeFeature	-798	Bra010319	AT2G25150		HXXXD-type acyl-transferase family protein	GO:0016747	transferase activity, transferring acyl groups other than amino-acyl groups
BraA10g022560.3C	-2.06014	15835743	15835964	+	includeFeature	-5142		AT5G17430	BBM	Integrase-type DNA-binding superfamily protein
BraA10g022570.3C	-2.06014	15837721	15838739	-	includeFeature	8138	Bra013979	AT3G13280		Putative endonuclease or glycosyl hydrolase	GO:0005777; GO:0010468	peroxisome; regulation of gene expression
BraA08g025880.3C	-2.05975	18601343	18602729	+	includeFeature	-8542	Bra016285	AT1G26780	MYB117	myb domain protein 117	GO:0003677	DNA binding
BraA08g017800.3C	-2.05722	14251367	14254383	-	overlapStart	182	Bra010262
BraA08g026350.3C	-2.05685	18813668	18815661	-	overlapEnd	2660	Bra016329	AT1G23820	SPDS1	spermidine synthase
BraA09g046180.3C	-2.056	35136718	35137551	-	includeFeature	1550	Bra007155	AT2G20620		hypothetical protein (DUF626)
BraA02g012250.3C	-2.05307	5982181	5982573	+	includeFeature	-1180	Bra020438	AT5G57510		cotton fiber protein
BraA07g023140.3C	-2.05283	18481930	18483127	-	includeFeature	2126	Bra003308	AT1G09650		F-box and associated interaction domains-containing protein	GO:0005515	protein binding
BraA03g017990.3C	-2.05237	8391354	8392148	+	includeFeature	-353	Bra022967	AT2G34200		RING/FYVE/PHD zinc finger superfamily protein	GO:0008270	zinc ion binding
BraA06g042150.3C	-2.05129	27707356	27709189	-	overlapStart	1788	Bra025045	AT5G45970	ARAC2	RAC-like 2	GO:0003924; GO:0005525	GTPase activity; GTP binding
BraA06g042160.3C	-2.05129	27711056	27712748	-	includeFeature	5347	Bra025046	AT5G45890	SAG12	senescence-associated gene 12	GO:0006508; GO:0008234	proteolysis; cysteine-type peptidase activity
BraA06g042170.3C	-2.05129	27716284	27717179	+	includeFeature	-8883	Bra025047	AT5G45880		Pollen Ole e 1 allergen and extensin family protein	GO:0005615	extracellular space
BraA03g048520.3C	-2.04893	24616339	24618281	-	includeFeature	2680	Bra012573	AT3G62850		zinc finger protein-like protein	GO:0003676; GO:0005777; GO:0010468	nucleic acid binding; peroxisome; regulation of gene expression
BraA04g016630.3C	-2.04846	12617763	12619781	+	overlapEnd	1838	Bra030218	AT2G22680		Zinc finger (C3HC4-type RING finger) family protein
BraA03g048780.3C	-2.04813	24822697	24824562	-	overlapStart	761	Bra013396	AT4G19430		hypothetical protein
BraA01g024590.3C	-2.04788	14411420	14416828	+	overlapStart	-419		AT1G52950		Nucleic acid-binding, OB-fold-like protein
BraA02g039040.3C	-2.0462	27135836	27138488	+	includeFeature	-235	Bra040587	AT3G29810	COBL2	COBRA-like protein 2 precursor	GO:0010215; GO:0016049; GO:0031225	cellulose microfibril organization; cell growth; anchored component of membrane
BraA01g029190.3C	-2.04528	19271638	19273336	+	overlapEnd	763
BraA07g011590.3C	-2.04515	11341520	11342239	+	includeFeature	-719	Bra030100	AT1G72290		Kunitz family trypsin and protease inhibitor protein	GO:0004866	endopeptidase inhibitor activity
BraA07g011600.3C	-2.04515	11343430	11344894	-	includeFeature	4093	Bra030099	AT1G28470		NAC domain containing protein 10	GO:0003677; GO:0006355	DNA binding; regulation of transcription, DNA-templated
BraA05g029340.3C	-2.04327	21689222	21690509	-	overlapEnd	2308	Bra022362	AT3G18150		RNI-like superfamily protein
BraA08g031520.3C	-2.04195	21133606	21134653	+	downstream	1395	Bra016826	AT4G13220		transmembrane protein
BraA08g031530.3C	-2.04195	21134810	21135154	-	overlapStart	153	Bra016827	AT1G11655		hypothetical protein
BraA08g031540.3C	-2.04195	21135692	21137224	-	includeFeature	2223	Bra016828	AT1G11600	CYP77B1	cytochrome P450, family 77, subfamily B, polypeptide 1	GO:0005506; GO:0016705; GO:0020037; GO:0055114	iron ion binding; oxidoreductase activity, acting on paired donors, with incorporation or reduction of molecular oxygen; heme binding; oxidation-reduction process
BraA08g031550.3C	-2.04195	21138657	21138929	-	includeFeature	3928		AT2G19130		S-locus lectin protein kinase family protein
BraA08g031560.3C	-2.04195	21139826	21143303	-	includeFeature	8302	Bra016829	AT5G28237		Pyridoxal-5'-phosphate-dependent enzyme family protein
BraA02g026490.3C	-2.03763	15889573	15891414	-	includeFeature	2213	Bra008523	AT4G00540		myb domain protein 3r2	GO:0003677	DNA binding
BraA03g013510.3C	-2.03595	5896032	5899202	+	overlapEnd	2369		AT5G55350		MBOAT (membrane bound O-acyl transferase) family protein
BraA03g013520.3C	-2.03595	5900115	5902680	-	downstream	4279	Bra028986	AT5G55230		microtubule-associated proteins 65-1
BraA05g012960.3C	-2.03171	7095692	7097147	+	includeFeature	-1291	Bra005648	AT2G31690		alpha/beta-Hydrolases superfamily protein
BraA03g042470.3C	-2.03126	21330018	21331697	-	includeFeature	2696	Bra013134	AT1G59620		Disease resistance protein (CC-NBS-LRR class) family
BraA06g015710.3C	-2.02984	8503686	8504258	+	overlapEnd	115
BraA08g001550.3C	-2.02799	1113448	1115885	+	upstream	-847					GO:0003676; GO:0008270	nucleic acid binding; zinc ion binding
BraA03g050780.3C	-2.02736	26139993	26142632	-	overlapEnd	2831	Bra019329	AT4G23130	CRK5	cysteine-rich RLK (RECEPTOR-like protein kinase) 5	GO:0004672; GO:0005524; GO:0006468	protein kinase activity; ATP binding; protein phosphorylation
BraA06g026540.3C	-2.02601	18592713	18593225	-	includeFeature	824	Bra010133	AT5G50220		F-box family protein
BraA05g007680.3C	-2.02413	3936465	3939139	+	overlapStart	-2264	Bra005151	AT2G37900		Major facilitator superfamily protein
BraA03g022860.3C	-2.02387	10997274	10998587	-	includeFeature	3386	Bra000311	AT2G43590		Chitinase family protein	GO:0008061	chitin binding
BraA03g022870.3C	-2.02387	11008011	11009312	-	includeFeature	14111	Bra000312	AT2G43600		Chitinase family protein	GO:0008061	chitin binding
BraA03g022880.3C	-2.02387	11010383	11012884	-	overlapEnd	17683	Bra000313	AT2G43600		Chitinase family protein	GO:0008061	chitin binding
BraA09g012990.3C	-2.02129	7641595	7642587	-	includeFeature	1186	Bra027627	AT1G63190		Cystatin/monellin superfamily protein
BraA02g043820.3C	-2.02088	30313718	30315040	+	includeFeature	-3317	Bra029247	AT5G62740		SPFH/Band 7/PHB domain-containing membrane-associated protein family
BraA02g010850.3C	-2.02061	5306808	5310614	-	overlapEnd	4013	Bra020303	AT5G59680		Leucine-rich repeat protein kinase family protein	GO:0004672; GO:0005515; GO:0005524; GO:0006468	protein kinase activity; protein binding; ATP binding; protein phosphorylation
BraA04g032330.3C	-2.01992	21788472	21789794	+	includeFeature	-4471	Bra040479	AT2G46860	AtPPa3	pyrophosphorylase 3
BraA09g007240.3C	-2.01902	4163195	4165484	+	includeFeature	-394	Bra035900	AT5G62250		microtubule-associated protein 65-9
BraA09g007250.3C	-2.01902	4166761	4168680	+	includeFeature	-3960	Bra035899	AT5G62260		AT hook motif DNA-binding family protein
BraA09g059530.3C	-2.01808	41947947	41948982	+	upstream	-1146	Bra026846	AT1G14220		Ribonuclease T2 family protein
BraA09g050970.3C	-2.01717	37599535	37600918	+	includeFeature	-334	Bra007603	AT3G61430	PIP1A	plasma membrane intrinsic protein 1A
BraA09g059470.3C	-2.01696	41921834	41923437	+	overlapEnd	767	Bra026841	AT1G14240		GDA1/CD39 nucleoside phosphatase family protein
BraA09g059480.3C	-2.01696	41923892	41925414	+	includeFeature	-1291	Bra026842	AT4G18593		dual specificity protein phosphatase-like protein	GO:0004725; GO:0006470; GO:0008138; GO:0016311; GO:0016791	protein tyrosine phosphatase activity; protein dephosphorylation; protein tyrosine/serine/threonine phosphatase activity; dephosphorylation; phosphatase activity
BraA03g047960.3C	-2.01567	24253895	24255745	-	includeFeature	3344		AT5G46570	BSK2	BR-signaling kinase 2	GO:0004672; GO:0005524; GO:0006468	protein kinase activity; ATP binding; protein phosphorylation
BraA03g042000.3C	-2.0145	21086876	21087591	+	includeFeature	-875	Bra013177	AT2G05510		glycine-rich protein
BraA03g042010.3C	-2.0145	21089969	21090852	-	includeFeature	4851	Bra013176	AT2G05530	GRP-3	Glycine-rich protein family
BraA03g042020.3C	-2.0145	21094331	21095114	+	includeFeature	-8330	Bra013175	AT2G05540		Glycine-rich protein family
BraA07g013850.3C	-2.01223	12852611	12853662	-	upstream	-139					GO:0003676; GO:0008270	nucleic acid binding; zinc ion binding
BraA02g021230.3C	-2.0119	12430712	12433034	+	downstream	2489	Bra008048	AT5G18880		RNA-directed DNA polymerase (reverse transcriptase)-related family protein
BraA02g003930.3C	-2.0112	1918955	1920595	+	upstream	-1954	Bra023324	AT5G11420		transmembrane protein, putative (Protein of unknown function, DUF642)
BraA07g041220.3C	-2.01079	27852826	27855396	+	includeFeature	-225	Bra015631	AT1G78090	ATTPPB	trehalose-6-phosphate phosphatase	GO:0003824; GO:0005992	catalytic activity; trehalose biosynthetic process
BraA03g050820.3C	-2.01005	26159479	26159889	-	downstream	1088		AT4G23130		cysteine-rich RLK (RECEPTOR-like protein kinase) 5
BraA08g018740.3C	-2.00963	14749137	14752579	-	upstream	-222	Bra010344	AT2G02710		PAS/LOV protein B
BraA08g018750.3C	-2.00963	14754017	14754589	+	includeFeature	-1216		AT4G29033		Defensin-like (DEFL) family protein	GO:0006952	defense response
BraA02g007590.3C	-2.00912	3549021	3550419	-	includeFeature	1618	Bra023669	AT5G18270	ANAC087	NAC domain containing protein 87	GO:0003677; GO:0006355	DNA binding; regulation of transcription, DNA-templated
BraA05g035320.3C	-2.00737	24920804	24921391	-	includeFeature	5190		AT5G19270		reverse transcriptase-like protein	GO:0003676	nucleic acid binding
BraA05g035330.3C	-2.00737	24926676	24928870	+	includeFeature	-10475	Bra034828	AT3G11580		AP2/B3-like transcriptional factor family protein	GO:0003677	DNA binding
BraA05g035340.3C	-2.00737	24931441	24933067	+	overlapStart	-15240	Bra034829	AT3G11570		TRICHOME BIREFRINGENCE-LIKE 8
BraA05g035350.3C	-2.00737	24933089	24938869	-	downstream	22668	Bra034830	AT3G11560		LETM1-like protein
BraA05g007930.3C	-2.00719	4048939	4051305	-	overlapStart	504	Bra005178	AT3G53750	ACT3	actin 3
BraA02g035100.3C	-2.00685	24278687	24279828	-	includeFeature	1427		AT2G01818		PLATZ transcription factor family protein
BraA03g051020.3C	-2.00222	26256725	26263652	-	inside	2851	Bra019308	AT4G23380		NEP-interacting protein, putative (DUF239)
BraA07g039180.3C	-2.00028	26850007	26850842	-	upstream	-359	Bra015826	AT1G75690		DnaJ/Hsp40 cysteine-rich domain superfamily protein	GO:0031072; GO:0051082	heat shock protein binding; unfolded protein binding
BraA07g039190.3C	-2.00028	26851567	26852559	+	includeFeature	-366	Bra015825	AT1G75700	HVA22G	HVA22-like protein G
BraA07g039200.3C	-2.00028	26856093	26858380	+	includeFeature	-4892	Bra015824	AT1G75710		C2H2-like zinc finger protein	GO:0003676	nucleic acid binding
BraA07g039210.3C	-2.00028	26860840	26861109	+	includeFeature	-9639	Bra015823	AT1G75717		hypothetical protein
BraA07g039220.3C	-2.00028	26862012	26862671	-	includeFeature	11470	Bra015822	AT1G75720		WEB family protein (DUF827)
BraA01g034360.3C	-1.99664	23549078	23550840	-	includeFeature	7439	Bra037579	AT3G18550	BRC1	TCP family transcription factor
BraA07g035300.3C	-1.99641	24952034	24960590	-	inside	6589	Bra016205	AT1G70530		cysteine-rich RLK (RECEPTOR-like protein kinase) 3	GO:0004672; GO:0005524; GO:0006468	protein kinase activity; ATP binding; protein phosphorylation
BraA09g012140.3C	-1.99634	7126768	7130126	+	inside	1433	Bra039866	AT2G13100		Major facilitator superfamily protein	GO:0016021; GO:0055085	integral component of membrane; transmembrane transport
BraA03g050000.3C	-1.99583	25654370	25655470	+	includeFeature	-1769	Bra019402	AT1G69090		F-box protein (DUF295)	GO:0005515	protein binding
BraA05g011820.3C	-1.99307	6385794	6388317	+	overlapEnd	7	Bra005539	AT2G32970		G1/S-specific cyclin-E protein
BraA05g011830.3C	-1.99307	6389220	6392130	-	includeFeature	6329	Bra005540	AT2G32960		Phosphotyrosine protein phosphatases superfamily protein	GO:0004725; GO:0016311	protein tyrosine phosphatase activity; dephosphorylation
BraA09g010780.3C	-1.99243	6205184	6207452	-	includeFeature	2451	Bra037282	AT2G17090	SSP	kinase with tetratricopeptide repeat domain-containing protein	GO:0004672; GO:0005515; GO:0005524; GO:0006468	protein kinase activity; protein binding; ATP binding; protein phosphorylation
BraA07g032590.3C	-1.99182	23505447	23506667	-	upstream	-334	Bra004211	AT1G67250		Proteasome maturation factor UMP1	GO:0043248	proteasome assembly
BraA09g026550.3C	-1.99159	17957744	17958895	+	overlapStart	-143	Bra029433	AT1G49360		F-box family protein	GO:0005515	protein binding
BraA03g027960.3C	-1.98992	13950521	13950922	-	includeFeature	3521	Bra000778	AT4G12510		Bifunctional inhibitor/lipid-transfer protein/seed storage 2S albumin superfamily protein
BraA02g020520.3C	-1.98964	11920916	11926077	+	downstream	5285		AT3G24255		RNA-directed DNA polymerase (reverse transcriptase)-related family protein
BraA04g005070.3C	-1.98961	3274414	3284699	-	inside	10098	Bra014782	AT4G21380	ARK3	receptor kinase 3	GO:0004672; GO:0006468	protein kinase activity; protein phosphorylation
BraA03g014410.3C	-1.9883	6338543	6341949	-	overlapStart	3148	Bra029064	AT5G53520	ATOPT8	oligopeptide transporter 8	GO:0055085	transmembrane transport
BraA03g014420.3C	-1.9883	6343900	6347240	-	includeFeature	8439	Bra029065	AT5G53510	ATOPT9	oligopeptide transporter 9	GO:0055085	transmembrane transport
BraA03g045080.3C	-1.98697	22747658	22749534	+	downstream	2143	Bra038855	AT2G42120	POLD2	DNA polymerase delta small subunit	GO:0003677; GO:0003887; GO:0006260	DNA binding; DNA-directed DNA polymerase activity; DNA replication
BraA03g045090.3C	-1.98697	22751999	22753393	+	includeFeature	-2198	Bra012903	AT3G50390		Transducin/WD40 repeat-like superfamily protein	GO:0005515	protein binding
BraA03g045100.3C	-1.98697	22754084	22754665	+	includeFeature	-4283	Bra012902	AT3G50400		GDSL-like Lipase/Acylhydrolase superfamily protein
BraA03g050260.3C	-1.98662	25807173	25808285	+	upstream	-4972	Bra019373	AT4G22600		transcription factor	GO:0003676; GO:0006351; GO:0043565	nucleic acid binding; transcription, DNA-templated; sequence-specific DNA binding
BraA01g033190.3C	-1.9836	22718585	22720199	-	upstream	-202	Bra038254	AT2G05180	CYP705A3	cytochrome P450, family 705, subfamily A, polypeptide 6	GO:0005506; GO:0016705; GO:0020037; GO:0055114	iron ion binding; oxidoreductase activity, acting on paired donors, with incorporation or reduction of molecular oxygen; heme binding; oxidation-reduction process
BraA02g041240.3C	-1.98145	28620633	28621773	-	includeFeature	1772	Bra020539	AT5G26330		Cupredoxin superfamily protein	GO:0009055	electron carrier activity
BraA09g011160.3C	-1.97725	6465833	6466221	+	includeFeature	-1232	Bra037244	AT2G17990		polyamine-modulated factor 1-binding protein
BraA09g011170.3C	-1.97725	6466948	6467702	+	overlapStart	-2347
BraA05g003920.3C	-1.97634	2041121	2042471	-	includeFeature	4270	Bra004793	AT2G43940		S-adenosyl-L-methionine-dependent methyltransferases superfamily protein
BraA05g003930.3C	-1.97634	2043732	2045314	-	downstream	7113	Bra004794	AT2G43945		hypothetical protein
BraA09g039120.3C	-1.97589	30734611	30736385	+	includeFeature	-1610	Bra024648	AT2G34280		F-box and associated interaction domains-containing protein	GO:0005515	protein binding
BraA09g039130.3C	-1.97589	30736432	30736849	-	includeFeature	3848
BraA09g039140.3C	-1.97589	30737382	30738473	+	overlapStart	-4381	Bra024647	AT5G10340		F-box family protein	GO:0005515	protein binding
BraA05g040550.3C	-1.97583	27484326	27484874	-	overlapStart	473	Bra039111	AT3G01516		transmembrane protein
BraA09g023440.3C	-1.974	15700679	15710657	-	downstream	11656	Bra017424	AT2G02080	AtIDD4	indeterminate(ID)-domain 4	GO:0003676	nucleic acid binding
BraA06g039140.3C	-1.97376	26091533	26091742	+	includeFeature	-332	Bra025128
BraA06g039150.3C	-1.97376	26093231	26093389	+	includeFeature	-2030	Bra025128
BraA06g039160.3C	-1.97376	26094252	26095775	-	includeFeature	4574	Bra025127	AT2G03720	MRH6	Adenine nucleotide alpha hydrolases-like superfamily protein	GO:0006950	response to stress
BraA06g039170.3C	-1.97376	26096299	26098413	-	includeFeature	7212	Bra025126	AT2G03710	2004-09-01	K-box region and MADS-box transcription factor family protein	GO:0003700; GO:0005634; GO:0006355	sequence-specific DNA binding transcription factor activity; nucleus; regulation of transcription, DNA-templated
BraA02g010030.3C	-1.97375	4803257	4806028	-	overlapStart	627	Bra020221	AT5G22860		Serine carboxypeptidase S28 family protein	GO:0006508; GO:0008236	proteolysis; serine-type peptidase activity
BraA04g024260.3C	-1.97265	17670794	17670967	-	includeFeature	1566
BraA04g015460.3C	-1.96678	11863233	11863554	-	upstream	-447	Bra030310				GO:0003700; GO:0006355	sequence-specific DNA binding transcription factor activity; regulation of transcription, DNA-templated
BraA04g015470.3C	-1.96678	11869301	11869600	+	includeFeature	-5300		AT1G01180		hypothetical protein
BraA04g015480.3C	-1.96678	11872075	11873037	-	downstream	9036	Bra030311	AT4G38900		Basic-leucine zipper (bZIP) transcription factor family protein	GO:0003700; GO:0006355	sequence-specific DNA binding transcription factor activity; regulation of transcription, DNA-templated
BraA09g007150.3C	-1.96518	4091084	4093380	-	upstream	-221	Bra035909	AT5G02500	Os11g0703900	heat shock cognate protein 70-1
BraA01g030720.3C	-1.96173	20702857	20706465	-	overlapEnd	8664	Bra023739	AT3G23280		hypothetical protein	GO:0005515	protein binding
BraA03g016150.3C	-1.95655	7448106	7449068	-	overlapStart	867	Bra022790	AT4G38940		Galactose oxidase/kelch repeat superfamily protein	GO:0005515	protein binding
BraA09g038570.3C	-1.9556	30382527	30391404	+	inside	4674	Bra024691	AT1G35350		EXS (ERD1/XPR1/SYG1) family protein	GO:0016021	integral component of membrane
BraA03g013070.3C	-1.95463	5684443	5687190	+	includeFeature	-1042	Bra028941	AT5G56250	HAP8	hapless 8
BraA10g018510.3C	-1.95246	13729941	13730917	-	downstream	2516					GO:0003676; GO:0003677	nucleic acid binding; DNA binding
BraA04g015680.3C	-1.95022	11979567	11979957	-	includeFeature	1156		AT2G21465		Defensin-like (DEFL) family protein	GO:0006952	defense response
BraA08g017940.3C	-1.94959	14333924	14339323	+	overlapStart	-723	Bra010275	AT2G24050		MIF4G domain-containing protein / MA3 domain-containing protein	GO:0003723; GO:0005488; GO:0005515	RNA binding; binding; protein binding
BraA04g016680.3C	-1.94807	12682346	12685318	+	overlapStart	-2145	Bra030210	AT2G22750		basic helix-loop-helix (bHLH) DNA-binding superfamily protein	GO:0046983	protein dimerization activity
BraA02g020510.3C	-1.94752	11917868	11918386	-	downstream	7385		AT1G01180		hypothetical protein
BraA09g055250.3C	-1.94523	39890377	39891622	+	overlapEnd	224	Bra031220	AT2G21880	ATRAB7A	RAB GTPase homolog 7A	GO:0003924; GO:0005525	GTPase activity; GTP binding
BraA08g020410.3C	-1.9448	15651483	15652833	-	includeFeature	11232	Bra010491	AT4G24380		dihydrofolate reductase
BraA08g020420.3C	-1.9448	15654607	15655266	-	includeFeature	13665	Bra010492	AT4G24310		transmembrane protein, putative (DUF679)
BraA08g020430.3C	-1.9448	15655841	15658676	-	downstream	17075	Bra010493	AT4G24290		MAC/Perforin domain-containing protein
BraA03g027560.3C	-1.9418	13677998	13678558	+	includeFeature	-197	Bra000738	AT4G11210		Disease resistance-responsive (dirigent-like protein) family protein	GO:0016853	isomerase activity
BraA07g011470.3C	-1.94153	11237256	11238791	-	includeFeature	1990	Bra030113	AT1G29000		Heavy metal transport/detoxification superfamily protein	GO:0030001; GO:0046872	metal ion transport; metal ion binding
BraA05g028220.3C	-1.94091	21074588	21075292	-	includeFeature	1491	Bra022385
BraA06g032720.3C	-1.94037	22429077	22432067	-	includeFeature	3466	Bra009839	AT1G65550		Xanthine/uracil permease family protein	GO:0005215; GO:0006810; GO:0016020; GO:0055085	transporter activity; transport; membrane; transmembrane transport
BraA06g032730.3C	-1.94037	22433042	22436269	+	overlapStart	-4441	Bra009840	AT5G25430		HCO3- transporter family
BraA04g023200.3C	-1.94019	17065947	17070775	-	overlapStart	1174	Bra021777	AT5G65850		F-box and associated interaction domains-containing protein	GO:0005515	protein binding
BraA01g012860.3C	-1.93958	6740935	6743797	+	includeFeature	-934	Bra013596	AT4G23310	CRK10	cysteine-rich RLK (RECEPTOR-like protein kinase) 23	GO:0004672; GO:0005524; GO:0006468	protein kinase activity; ATP binding; protein phosphorylation
BraA01g012870.3C	-1.93958	6744977	6746084	+	includeFeature	-4976	Bra013597	AT4G22180		F-box protein (DUF295)	GO:0005515	protein binding
BraA02g043490.3C	-1.93778	30117924	30120700	+	includeFeature	-4123	Bra029281	AT5G62165	AGL42	AGAMOUS-like 42	GO:0003700; GO:0005634; GO:0006355	sequence-specific DNA binding transcription factor activity; nucleus; regulation of transcription, DNA-templated
BraA05g016550.3C	-1.93717	9809109	9814429	-	inside	2028	Bra014371	AT1G54030		GDSL-like Lipase/Acylhydrolase superfamily protein	GO:0016788	hydrolase activity, acting on ester bonds
BraA03g037130.3C	-1.93659	18353676	18355945	-	includeFeature	3144	Bra001605	AT3G15720		Pectin lyase-like superfamily protein	GO:0004650; GO:0005975	polygalacturonase activity; carbohydrate metabolic process
BraA03g005060.3C	-1.93507	2168766	2170335	+	overlapEnd	435	Bra006130	AT5G11920		6-$1-fructan exohydrolase
BraA01g031380.3C	-1.93481	21237822	21239658	-	includeFeature	3057	Bra023800	AT3G22830	AT-HSFA6B	heat shock transcription factor A6B	GO:0003700; GO:0005634; GO:0006355; GO:0043565	sequence-specific DNA binding transcription factor activity; nucleus; regulation of transcription, DNA-templated; sequence-specific DNA binding
BraA01g016220.3C	-1.93243	8623490	8623702	+	upstream	-2289
BraA02g041010.3C	-1.93176	28477946	28487536	-	overlapStart	3135	Bra020561	AT5G26860	LON1	lon protease 1	GO:0004176; GO:0004252; GO:0004672; GO:0005524; GO:0006468; GO:0006508; GO:0006515; GO:0030163	ATP-dependent peptidase activity; serine-type endopeptidase activity; protein kinase activity; ATP binding; protein phosphorylation; proteolysis; misfolded or incompletely synthesized protein catabolic process; protein catabolic process
BraA06g002890.3C	-1.93145	1713779	1723391	-	overlapEnd	9790	Bra018885	AT1G49340	ATPI4K ALPHA	Phosphatidylinositol 3- and 4-kinase family protein	GO:0005488; GO:0016301; GO:0046854; GO:0048015	binding; kinase activity; phosphatidylinositol phosphorylation; phosphatidylinositol-mediated signaling
BraA03g034800.3C	-1.93132	17181095	17183026	-	overlapEnd	4225	Bra001404	AT3G11450		DnaJ and Myb-like DNA-binding domain-containing protein	GO:0003677	DNA binding
BraA02g005890.3C	-1.9298	2799980	2800926	-	includeFeature	3525	Bra023508	AT5G15160		BANQUO 2	GO:0046983	protein dimerization activity
BraA06g013980.3C	-1.92901	7374657	7376037	-	downstream	2636	Bra025914	AT1G18330	EPR1	Homeodomain-like superfamily protein	GO:0003677	DNA binding
BraA05g004270.3C	-1.92877	2173711	2175657	-	includeFeature	2056	Bra004827	AT2G19360		tRNA-splicing ligase, putative (DUF239)
BraA05g004280.3C	-1.92877	2176905	2177666	+	includeFeature	-3304	Bra004828	AT5G43520		Cysteine/Histidine-rich C1 domain family protein
BraA04g028680.3C	-1.92836	20024074	20024970	-	downstream	1769		AT2G06555		hypothetical protein
BraA06g038800.3C	-1.92432	25834480	25835779	-	includeFeature	2378	Bra025158	AT3G25710	BHLH32	basic helix-loop-helix 32	GO:0046983	protein dimerization activity
BraA10g003970.3C	-1.92432	2056182	2058200	-	includeFeature	3599	Bra015411	AT1G05280		ERV-F (C)1 provirus ancestral Env polyprotein, putative (DUF604)
BraA07g040400.3C	-1.9237	27431768	27432613	-	inside	412
BraA09g010420.3C	-1.92071	6004612	6004960	-	includeFeature	1359		AT5G42146		transmembrane protein
BraA09g010430.3C	-1.92071	6005312	6008369	-	includeFeature	4768	Bra039852	AT2G16230		O-Glycosyl hydrolases family 17 protein
BraA03g039910.3C	-1.91891	19794451	19795436	-	includeFeature	1235	Bra001836	AT3G21610		Acid phosphatase/vanadium-dependent haloperoxidase-related protein
BraA04g017990.3C	-1.91786	13698703	13699263	+	includeFeature	-302	Bra032092	AT5G43200		Zinc finger, C3HC4 type (RING finger) family protein
BraA04g018000.3C	-1.91786	13700893	13701795	-	downstream	3394	Bra032091	AT2G24530		transcriptional regulator of RNA polII, SAGA, subunit
BraA08g030510.3C	-1.91628	20662601	20664190	-	upstream	-411	Bra016730	AT1G13410		Tetratricopeptide repeat (TPR)-like superfamily protein	GO:0005515	protein binding
BraA07g017730.3C	-1.9138	15203541	15204824	+	inside	60		AT5G19270		reverse transcriptase-like protein	GO:0003676	nucleic acid binding
BraA07g030730.3C	-1.91319	22454280	22454597	+	includeFeature	-3679		AT2G06845		Beta-galactosidase related protein
BraA09g062130.3C	-1.91177	43211106	43213197	+	upstream	-905	Bra031690	AT1G09940	HEMA2	Glutamyl-tRNA reductase family protein
BraA04g010970.3C	-1.90971	8662800	8663601	+	includeFeature	-1399	Bra028181	AT5G38430		Ribulose bisphosphate carboxylase (small chain) family protein
BraA04g031020.3C	-1.90773	21195217	21195957	-	upstream	-444	Bra037642	AT2G44600		hypothetical protein
BraA04g031030.3C	-1.90773	21197841	21201257	+	includeFeature	-1440	Bra037643	AT1G14830	ADL1D	DYNAMIN-like 1C	GO:0003924; GO:0005525	GTPase activity; GTP binding
BraA01g013850.3C	-1.90438	7307965	7313661	-	overlapStart	3860	Bra013682	AT4G23250		cysteine-rich receptor-like protein kinase 17	GO:0004672; GO:0004713; GO:0006468	protein kinase activity; protein tyrosine kinase activity; protein phosphorylation
BraA01g013860.3C	-1.90438	7315032	7317687	-	overlapEnd	7886	Bra013682	AT4G23320		cysteine-rich RLK (RECEPTOR-like protein kinase) 24	GO:0004672; GO:0006468	protein kinase activity; protein phosphorylation
BraA06g023250.3C	-1.90425	15755872	15756671	-	includeFeature	3270	Bra019453	AT3G43810		calmodulin 7	GO:0005509	calcium ion binding
BraA03g036890.3C	-1.90301	18238238	18240693	+	overlapStart	-1037	Bra001591	AT3G15355	UBC25	ubiquitin-conjugating enzyme 25
BraA02g001030.3C	-1.90082	528653	531834	+	overlapEnd	1348	Bra028825	AT5G03620		Subtilisin-like serine endopeptidase family protein	GO:0004252; GO:0006508	serine-type endopeptidase activity; proteolysis
BraA03g014710.3C	-1.90045	6550808	6551638	+	includeFeature	-5207	Bra029097	AT3G46050		Galactose oxidase/kelch repeat superfamily protein	GO:0005515	protein binding
BraA03g014720.3C	-1.90045	6552957	6554544	-	includeFeature	8943	Bra029098	AT5G53635		F-box/RNI-like/FBD-like domains-containing protein
BraA05g009190.3C	-1.89984	4884041	4884433	+	includeFeature	-7440	Bra005293	AT2G36210		SAUR-like auxin-responsive protein family	GO:0009733	response to auxin
BraA09g040510.3C	-1.89759	31631582	31635129	+	overlapEnd	1019	Bra040854	AT1G22530	PATL2	PATELLIN 2	GO:0005215; GO:0005622; GO:0006810; GO:0016021	transporter activity; intracellular; transport; integral component of membrane
BraA04g001440.3C	-1.89499	912235	914371	+	includeFeature	-434	Bra014462	AT1G33720	CYP76C2	cytochrome P450, family 76, subfamily C, polypeptide 6	GO:0005506; GO:0016705; GO:0020037; GO:0055114	iron ion binding; oxidoreductase activity, acting on paired donors, with incorporation or reduction of molecular oxygen; heme binding; oxidation-reduction process
BraA04g001450.3C	-1.89499	915769	927869	+	overlapStart	-3968	Bra014463	AT3G60920		beige/BEACH domain protein	GO:0005515	protein binding
BraA02g037940.3C	-1.89366	26523260	26524033	+	includeFeature	-1259	Bra033030	AT3G27880		hypothetical protein (DUF1645)
BraA02g037950.3C	-1.89366	26525957	26530160	-	includeFeature	8159	Bra033031	AT3G27930		beta-galactosidase
BraA02g037960.3C	-1.89366	26531228	26531915	-	overlapEnd	9914	Bra008279	AT1G76810		eukaryotic translation initiation factor 2 (eIF-2) family protein
BraA09g016550.3C	-1.8935	10214567	10215010	+	includeFeature	-1166	Bra027103	AT1G61100		disease resistance protein (TIR class)
BraA09g016560.3C	-1.8935	10216838	10220515	+	includeFeature	-3437	Bra027104	AT1G61080		Hydroxyproline-rich glycoprotein family protein
BraA08g005960.3C	-1.89301	4815011	4819566	+	overlapStart	-210	Bra014016	AT1G43020		electron protein, putative (Protein of unknown function, DUF547)
BraA09g008430.3C	-1.89262	4824792	4827239	+	includeFeature	-1591	Bra037795	AT5G64790		O-Glycosyl hydrolases family 17 protein
BraA09g008440.3C	-1.89262	4831353	4832372	+	includeFeature	-8152	Bra037796	AT5G64810	WRKY51	WRKY DNA-binding protein 51	GO:0003700; GO:0006355; GO:0043565	sequence-specific DNA binding transcription factor activity; regulation of transcription, DNA-templated; sequence-specific DNA binding
BraA09g008450.3C	-1.89262	4832974	4834461	+	overlapStart	-9773	Bra037797	AT5G64813	LIP1	Ras-related small GTP-binding family protein	GO:0003924; GO:0005525	GTPase activity; GTP binding
BraA09g039730.3C	-1.88905	31090366	31091174	+	upstream	-1965	Bra024594	AT4G29960		transmembrane protein
BraA09g015840.3C	-1.88878	9528678	9530469	+	includeFeature	-5477	Bra027043	AT1G62450		Immunoglobulin E-set superfamily protein
BraA05g027830.3C	-1.88679	20839098	20840983	-	overlapStart	382	Bra022426	AT3G19460		Reticulon family protein
BraA02g043720.3C	-1.88566	30256330	30257826	+	overlapStart	-9929	Bra029257	AT1G52370		Ribosomal protein L22p/L17e family protein	GO:0003735; GO:0005840; GO:0006412	structural constituent of ribosome; ribosome; translation
BraA08g010250.3C	-1.88367	8995274	8997044	+	includeFeature	-273	Bra038406	AT4G15970		Nucleotide-diphospho-sugar transferase family protein
BraA08g010260.3C	-1.88367	8998420	9001768	-	includeFeature	6767	Bra038405	AT2G35020		N-acetylglucosamine-1-phosphate uridylyltransferase 2	GO:0008152; GO:0070569	metabolic process; uridylyltransferase activity
BraA05g021670.3C	-1.8828	15408250	15412709	-	overlapStart	308		AT3G05850		MuDR family transposase
BraA09g024130.3C	-1.8816	16152335	16155261	+	overlapEnd	2266	Bra017375	AT2G03720	MRH6	Adenine nucleotide alpha hydrolases-like superfamily protein	GO:0006950	response to stress
BraA05g015020.3C	-1.87946	8592042	8592395	-	includeFeature	1194
BraA04g024810.3C	-1.87689	17941096	17944732	-	overlapStart	1131	Bra021930	AT2G34790	MEE23	FAD-binding Berberine family protein	GO:0003824; GO:0016491; GO:0016614; GO:0050660; GO:0055114	catalytic activity; oxidoreductase activity; oxidoreductase activity, acting on CH-OH group of donors; flavin adenine dinucleotide binding; oxidation-reduction process
BraA04g024820.3C	-1.87689	17949559	17949912	-	includeFeature	6311	Bra021931	AT2G04800		hypothetical protein
BraA04g024830.3C	-1.87689	17953053	17954011	+	includeFeature	-9452	Bra021933	AT2G34820		basic helix-loop-helix (bHLH) DNA-binding superfamily protein	GO:0046983	protein dimerization activity
BraA04g024840.3C	-1.87689	17958057	17960712	-	includeFeature	17111	Bra021934	AT2G34830	WRKY35	WRKY DNA-binding protein 35	GO:0003700; GO:0006355; GO:0043565	sequence-specific DNA binding transcription factor activity; regulation of transcription, DNA-templated; sequence-specific DNA binding
BraA04g024850.3C	-1.87689	17966693	17968491	+	upstream	-23092	Bra021935	AT2G34840		Coatomer epsilon subunit	GO:0005515	protein binding
BraA10g010930.3C	-1.87674	9025226	9027748	-	includeFeature	6347	Bra003121	AT5G52570		beta-carotene hydroxylase 2	GO:0005506; GO:0008610; GO:0016491; GO:0055114	iron ion binding; lipid biosynthetic process; oxidoreductase activity; oxidation-reduction process
BraA06g023410.3C	-1.87619	15922568	15931795	-	inside	4794	Bra019464	AT3G44540	FAR1	fatty acid reductase 4
BraA01g037160.3C	-1.87565	25244106	25244552	-	includeFeature	551	Bra021568	AT3G14560		hypothetical protein
BraA09g063440.3C	-1.87478	43788237	43788611	-	includeFeature	2410	Bra005905	AT3G13445	TBP1	TATA binding protein 1	GO:0003677; GO:0006352	DNA binding; DNA-templated transcription, initiation
BraA09g063450.3C	-1.87478	43789940	43791648	-	includeFeature	5447	Bra031563	AT5G03480		RNA-binding (RRM/RBD/RNP motifs) family protein	GO:0003676	nucleic acid binding
BraA09g063460.3C	-1.87478	43796099	43796658	-	includeFeature	10457	Bra031562
BraA09g063470.3C	-1.87478	43802516	43804147	-	includeFeature	17946	Bra031561	AT5G03480		RNA-binding (RRM/RBD/RNP motifs) family protein	GO:0003676	nucleic acid binding
BraA09g063480.3C	-1.87478	43808178	43809045	-	includeFeature	22844	Bra031560
BraA06g002030.3C	-1.87425	1243123	1244316	-	overlapEnd	1315	Bra018966	AT1G52380		NUP50 (Nucleoporin 50 kDa) protein	GO:0046907	intracellular transport
BraA06g032000.3C	-1.87109	22012119	22014475	-	overlapEnd	3674	Bra009781	AT5G54820		F-box/RNI-like superfamily protein	GO:0005515	protein binding
BraA05g032730.3C	-1.86932	23683251	23683644	+	overlapEnd	150	Bra027348
BraA05g032740.3C	-1.86932	23684231	23684728	+	includeFeature	-830	Bra027349	AT3G14320		Zinc finger, C3HC4 type (RING finger) family protein
BraA02g044980.3C	-1.86652	30907058	30908947	+	includeFeature	-657	Bra031881	AT5G65090	BST1	DNAse I-like superfamily protein	GO:0046856	phosphatidylinositol dephosphorylation
BraA03g039750.3C	-1.86611	19708952	19713240	-	includeFeature	6039	Bra001827	AT3G21340		Leucine-rich repeat protein kinase family protein	GO:0004672; GO:0005515; GO:0005524; GO:0006468	protein kinase activity; protein binding; ATP binding; protein phosphorylation
BraA08g014750.3C	-1.86558	12210283	12211079	-	includeFeature	3478	Bra020868	AT4G21850		methionine sulfoxide reductase B9
BraA03g043250.3C	-1.86506	21778048	21780039	+	overlapEnd	1353	Bra013058	AT2G16700	ADF5	actin depolymerizing factor 5	GO:0003779; GO:0005622; GO:0015629; GO:0030042	actin binding; intracellular; actin cytoskeleton; actin filament depolymerization
BraA03g043260.3C	-1.86506	21782150	21783350	+	upstream	-2749	Bra013057	AT2G16710		Iron-sulfur cluster biosynthesis family protein
BraA05g000700.3C	-1.86288	397591	400397	+	overlapEnd	1810	Bra004476	AT2G47160	BOR1	HCO3- transporter family
BraA05g000710.3C	-1.86288	403264	403425	+	includeFeature	-3863	Bra004476	AT2G47160	BOR1	HCO3- transporter family
BraA05g000720.3C	-1.86288	403728	404351	+	includeFeature	-4327	Bra004476	AT2G47160	BOR1	HCO3- transporter family
BraA05g000730.3C	-1.86288	410253	411236	+	overlapStart	-10852	Bra004477	AT2G47140		NAD(P)-binding Rossmann-fold superfamily protein
BraA06g037160.3C	-1.86166	24830171	24830824	-	upstream	-377	Bra025324	AT3G28210	PMZ	zinc finger (AN1-like) family protein	GO:0008270	zinc ion binding
BraA06g037170.3C	-1.86166	24831207	24832271	+	overlapStart	-6	Bra004922
BraA08g002090.3C	-1.86021	1491195	1491690	-	includeFeature	889	Bra040958	AT1G52600		Peptidase S24/S26A/S26B/S26C family protein	GO:0006465; GO:0008233; GO:0016020	signal peptide processing; peptidase activity; membrane
BraA08g002100.3C	-1.86021	1492467	1494216	+	upstream	-1666	Bra030978	AT1G55600	WRKY10	WRKY DNA-binding protein 10	GO:0003700; GO:0006355; GO:0043565	sequence-specific DNA binding transcription factor activity; regulation of transcription, DNA-templated; sequence-specific DNA binding
BraA02g008380.3C	-1.85764	3984512	3987225	-	overlapEnd	2824		AT3G16360		HPT phosphotransmitter 4
BraA05g014740.3C	-1.85667	8362702	8364151	+	includeFeature	-2101	Bra018391	AT2G30670		NAD(P)-binding Rossmann-fold superfamily protein
BraA05g023440.3C	-1.85626	17285473	17287284	-	inside	483	Bra022275	AT5G10900		Calcineurin-like metallo-phosphoesterase superfamily protein
BraA02g021610.3C	-1.85482	12641476	12642679	+	overlapEnd	525	Bra032685	AT1G25260		Ribosomal protein L10 family protein
BraA09g020890.3C	-1.85403	13539709	13542226	+	includeFeature	-308	Bra027580	AT5G44910		Toll-Interleukin-Resistance (TIR) domain family protein	GO:0005515; GO:0007165	protein binding; signal transduction
BraA02g040350.3C	-1.85347	28045320	28047195	-	includeFeature	3994	Bra020624	AT5G49620		myb domain protein 78	GO:0003677	DNA binding
BraA09g013910.3C	-1.8533	8125880	8127444	-	downstream	3243	Bra027703	AT1G64480	CBL8	calcineurin B-like protein 8	GO:0005509	calcium ion binding
BraA02g045310.3C	-1.85174	31108762	31111673	+	includeFeature	-1561	Bra031848	AT5G65690	PCK2	phosphoenolpyruvate carboxykinase 2
BraA06g031440.3C	-1.85086	21666910	21668130	-	downstream	2529	Bra009726	AT5G24040		F-box SKIP23-like protein (DUF295)
BraA02g043950.3C	-1.85082	30390229	30392499	-	inside	1898		AT5G63220		golgi-to-ER traffic-like protein
BraA03g020070.3C	-1.8497	9587199	9589068	+	includeFeature	-598	Bra000058	AT2G38380		Peroxidase superfamily protein	GO:0004601; GO:0006979; GO:0020037; GO:0055114	peroxidase activity; response to oxidative stress; heme binding; oxidation-reduction process
BraA02g012550.3C	-1.84942	6222822	6225200	-	includeFeature	2599	Bra035645	AT2G46520		cellular apoptosis susceptibility protein, putative / importin-alpha re-exporter	GO:0005488; GO:0005515; GO:0006886	binding; protein binding; intracellular protein transport
BraA03g024760.3C	-1.84941	12151220	12152373	+	downstream	1381	Bra000477	AT2G29310		NAD(P)-binding Rossmann-fold superfamily protein
BraA03g024770.3C	-1.84941	12152738	12154822	-	overlapEnd	2221	Bra000478	AT2G28930	APK1B	protein kinase 1B	GO:0004672; GO:0005524; GO:0006468	protein kinase activity; ATP binding; protein phosphorylation
BraA08g012070.3C	-1.84595	10492993	10494285	-	downstream	3284	Bra021080	AT4G16790		hydroxyproline-rich glycoprotein family protein
BraA03g044410.3C	-1.84547	22450236	22452689	-	upstream	-112	Bra012958	AT5G61450		P-loop containing nucleoside triphosphate hydrolases superfamily protein
BraA03g044420.3C	-1.84547	22454281	22457052	+	overlapStart	-1480	Bra012957	AT5G51860		K-box region and MADS-box transcription factor family protein	GO:0003700; GO:0005634; GO:0006355	sequence-specific DNA binding transcription factor activity; nucleus; regulation of transcription, DNA-templated
BraA04g026290.3C	-1.84398	18748468	18750148	+	upstream	-1467	Bra017207	AT2G37110		PLAC8 family protein
BraA04g018280.3C	-1.84384	13847648	13848052	+	includeFeature	-6847
BraA01g005070.3C	-1.84376	2411379	2419486	-	overlapStart	1285	Bra011401
BraA01g005080.3C	-1.84376	2419987	2421972	+	upstream	-1786		AT1G36370	SHM7	serine hydroxymethyltransferase 7
BraA03g026110.3C	-1.8421	12912948	12915005	+	overlapStart	-1147	Bra000606	AT5G50020		DHHC-type zinc finger family protein
BraA02g006980.3C	-1.84158	3295201	3298128	+	includeFeature	-2400	Bra023612	AT5G17330	GAD	glutamate decarboxylase	GO:0003824; GO:0016831; GO:0019752; GO:0030170	catalytic activity; carboxy-lyase activity; carboxylic acid metabolic process; pyridoxal phosphate binding
BraA02g006990.3C	-1.84158	3299043	3299540	-	includeFeature	6739	Bra023613	AT5G17340		Putative membrane lipoprotein
BraA02g007000.3C	-1.84158	3302044	3302595	+	includeFeature	-9243	Bra023614	AT5G17350		hypothetical protein
BraA02g045570.3C	-1.84156	31281424	31281654	-	includeFeature	1453	Bra031827
BraA03g053650.3C	-1.84099	27779812	27781037	-	includeFeature	8036	Bra019054	AT4G27390		transmembrane protein
BraA03g053660.3C	-1.84099	27782527	27784212	+	includeFeature	-9526	Bra019053	AT4G27400		Late embryogenesis abundant (LEA) protein-like protein
BraA03g053670.3C	-1.84099	27785153	27786278	-	downstream	13277	Bra019052	AT4G27410	RD26	NAC (No Apical Meristem) domain transcriptional regulator superfamily protein	GO:0003677; GO:0006355	DNA binding; regulation of transcription, DNA-templated
BraA08g024720.3C	-1.8405	17986567	17987641	-	includeFeature	1440	Bra010921	AT1G27740		root hair defective 6-like 4	GO:0046983	protein dimerization activity
BraA04g004310.3C	-1.83989	2658902	2662988	+	includeFeature	-2101	Bra014715	AT2G40550	ETG1	E2F target protein 1 (ETG1)
BraA04g004320.3C	-1.83989	2664017	2664664	-	includeFeature	7863
BraA03g028730.3C	-1.83981	14381906	14383503	-	includeFeature	1902	Bra000847	AT4G03070	AOP1	2-oxoglutarate (2OG) and Fe(II)-dependent oxygenase superfamily protein	GO:0016491; GO:0055114	oxidoreductase activity; oxidation-reduction process
BraA08g012880.3C	-1.83817	11090029	11093098	+	includeFeature	-1028	Bra021012	AT4G18290	KAT2	potassium channel KAT1-like protein	GO:0005216; GO:0005249; GO:0006811; GO:0006813; GO:0016020; GO:0055085	ion channel activity; voltage-gated potassium channel activity; ion transport; potassium ion transport; membrane; transmembrane transport
BraA09g011680.3C	-1.83651	6842991	6848231	+	inside	3210	Bra038560	AT2G19010		GDSL-like Lipase/Acylhydrolase superfamily protein	GO:0016788	hydrolase activity, acting on ester bonds
BraA09g011480.3C	-1.83421	6688978	6689269	-	downstream	4668
BraA05g016760.3C	-1.83261	9993151	9993894	-	overlapEnd	3293	Bra038141
BraA04g003750.3C	-1.82925	2310393	2312236	-	overlapStart	835					GO:0003676; GO:0004523; GO:0005777; GO:0010468	nucleic acid binding; RNA-DNA hybrid ribonuclease activity; peroxisome; regulation of gene expression
BraA02g005430.3C	-1.82716	2577794	2580735	+	overlapStart	-193	Bra023464	AT5G14400	CYP724A1	cytochrome P450, family 724, subfamily A, polypeptide 1	GO:0005506; GO:0016705; GO:0020037; GO:0055114	iron ion binding; oxidoreductase activity, acting on paired donors, with incorporation or reduction of molecular oxygen; heme binding; oxidation-reduction process
BraA04g030500.3C	-1.8271	20854746	20858530	-	overlapStart	2129	Bra000517	AT2G43150		Proline-rich extensin-like family protein
BraA03g017910.3C	-1.82414	8330631	8335586	-	overlapStart	3785	Bra022957	AT2G33835	FES1	Zinc finger C-x8-C-x5-C-x3-H type family protein	GO:0046872	metal ion binding
BraA03g017920.3C	-1.82414	8336736	8338113	-	includeFeature	6312	Bra022959	AT2G33870		RAB GTPase homolog A1H	GO:0003924; GO:0005525	GTPase activity; GTP binding
BraA03g017930.3C	-1.82414	8342079	8344324	-	includeFeature	12523	Bra022960	AT2G33880	HB-3	homeobox-3	GO:0003677	DNA binding
BraA04g022330.3C	-1.82086	16570261	16570509	+	includeFeature	-4660	Bra021695	AT2G31081	CLE4	CLAVATA3/ESR-RELATED 4
BraA04g022340.3C	-1.82086	16574258	16576443	-	includeFeature	10842	Bra021699	AT5G26270		hypothetical protein
BraA04g022350.3C	-1.82086	16576925	16577173	+	includeFeature	-11324		AT2G31082	CLE7	CLAVATA3/ESR-RELATED 7
BraA03g007970.3C	-1.82075	3420069	3420431	-	includeFeature	1030	Bra006402	AT5G17340		Putative membrane lipoprotein
BraA03g038480.3C	-1.82006	19043488	19044438	+	overlapStart	-87
BraA09g009870.3C	-1.81929	5589170	5589988	-	includeFeature	13387	Bra037196	AT2G10940		Bifunctional inhibitor/lipid-transfer protein/seed storage 2S albumin superfamily protein
BraA08g020900.3C	-1.81907	15911898	15916723	-	overlapStart	722	Bra010543	AT4G23700		cation/H+ exchanger 17	GO:0006812; GO:0015299; GO:0016021; GO:0055085	cation transport; solute:proton antiporter activity; integral component of membrane; transmembrane transport
BraA07g014910.3C	-1.81353	13500052	13500366	-	overlapStart	165		AT4G29090		Ribonuclease H-like superfamily protein
BraA07g014920.3C	-1.81353	13501562	13503262	+	includeFeature	-1361	Bra012308	AT1G22130	AGL104	AGAMOUS-like 104
BraA07g014930.3C	-1.81353	13506219	13509369	+	includeFeature	-6018	Bra012307	AT1G22120		hypothetical protein	GO:0006355	regulation of transcription, DNA-templated
BraA04g028620.3C	-1.81154	19983402	19984264	-	includeFeature	863	Bra016994	AT4G18870		E2F/DP family winged-helix DNA-binding domain-containing protein	GO:0003700; GO:0005634; GO:0006355; GO:0043565	sequence-specific DNA binding transcription factor activity; nucleus; regulation of transcription, DNA-templated; sequence-specific DNA binding
BraA01g040170.3C	-1.80818	26990654	26993629	-	overlapEnd	3228	Bra034128	AT5G04590	SIR	sulfite reductase
BraA02g017930.3C	-1.80784	9972830	9973030	+	includeFeature	-229	Bra033972	AT1G67920		hypothetical protein
BraA02g017940.3C	-1.80784	9973290	9975114	-	includeFeature	2513	Bra033971	AT1G17800		early nodulin-like protein 22	GO:0009055	electron carrier activity
BraA03g012530.3C	-1.80682	5376814	5379123	-	includeFeature	2922	Bra006830	AT5G57220	CYP81F2	cytochrome P450, family 81, subfamily F, polypeptide 2	GO:0005506; GO:0016705; GO:0020037; GO:0055114	iron ion binding; oxidoreductase activity, acting on paired donors, with incorporation or reduction of molecular oxygen; heme binding; oxidation-reduction process
BraA03g012540.3C	-1.80682	5385570	5387989	-	overlapEnd	11788	Bra006831	AT5G57150		basic helix-loop-helix (bHLH) DNA-binding superfamily protein	GO:0046983	protein dimerization activity
BraA03g031840.3C	-1.80662	15809088	15810424	-	includeFeature	1623	Bra001123	AT3G04720	PR4	pathogenesis-related 4	GO:0008061; GO:0042742; GO:0050832	chitin binding; defense response to bacterium; defense response to fungus
BraA09g020960.3C	-1.80627	13603372	13603536	-	includeFeature	535
BraA02g014420.3C	-1.80533	7445163	7446456	-	includeFeature	4055	Bra022671	AT5G53780		F-box protein, putative (DUF295)
BraA03g034980.3C	-1.80418	17277226	17281122	+	downstream	4375	Bra001423	AT3G11830		TCP-1/cpn60 chaperonin family protein	GO:0005524	ATP binding
BraA03g034990.3C	-1.80418	17281901	17284091	-	overlapEnd	2490	Bra001424	AT3G11840	PUB24	E3 ubiquitin-protein ligase PUB24-like protein	GO:0004842; GO:0005488; GO:0016567	ubiquitin-protein transferase activity; binding; protein ubiquitination
BraA05g007710.3C	-1.80177	3944887	3945255	+	includeFeature	-286	Bra005155	AT1G76430		phosphate transporter 1;9
BraA08g003630.3C	-1.80111	2623657	2624229	+	downstream	944	Bra014203	AT1G74960	FAB1	fatty acid biosynthesis 1	GO:0003824; GO:0008152	catalytic activity; metabolic process
BraA02g001980.3C	-1.79843	1007080	1008646	+	upstream	-4279	Bra028734	AT5G06360		Ribosomal protein S8e family protein
BraA07g018870.3C	-1.79789	16010498	16011950	-	overlapEnd	7749	Bra011942	AT2G28500	LBD11	LOB domain-containing protein 11
BraA07g024560.3C	-1.79747	19211846	19218352	+	overlapEnd	5755	Bra003445	AT4G01820	PGP5	P-glycoprotein 3	GO:0005524; GO:0006810; GO:0016021; GO:0016887; GO:0042626; GO:0055085	ATP binding; transport; integral component of membrane; ATPase activity; ATPase activity, coupled to transmembrane movement of substances; transmembrane transport
BraA07g024570.3C	-1.79747	19220587	19222078	-	includeFeature	4477	Bra003446	AT3G61310		AT hook motif DNA-binding family protein	GO:0003677	DNA binding
BraA02g016960.3C	-1.79727	9103329	9106539	-	overlapStart	1138	Bra039755	AT1G07440	TRI	NAD(P)-binding Rossmann-fold superfamily protein	GO:0016491	oxidoreductase activity
BraA03g065390.3C	-1.797	37890198	37892170	-	inside	1569	Bra040798
BraA03g006650.3C	-1.79582	2882089	2885783	-	inside	1582	Bra017694	AT3G46740		translocon at the outer envelope membrane of chloroplasts 75-III	GO:0004672; GO:0006468; GO:0006886; GO:0015450	protein kinase activity; protein phosphorylation; intracellular protein transport; P-P-bond-hydrolysis-driven protein transmembrane transporter activity
BraA03g006660.3C	-1.79582	2885161	2885724	-	downstream	1523	Bra017694	AT5G18610	CDG1	Protein kinase superfamily protein	GO:0004672; GO:0006468	protein kinase activity; protein phosphorylation
BraA08g009070.3C	-1.79581	8017272	8017756	-	includeFeature	1755		AT1G01040	DCL1	dicer-like 1
BraA09g022980.3C	-1.79569	15179631	15181651	+	upstream	-2030	Bra017462	AT2G01190		Octicosapeptide/Phox/Bem1p family protein	GO:0005515	protein binding
BraA07g029190.3C	-1.79565	21556250	21557862	-	overlapStart	1061	Bra003885	AT1G72320		pumilio 23
BraA08g025940.3C	-1.79466	18620665	18621818	+	downstream	1336	Bra020233	AT5G60730		Anion-transporting ATPase
BraA01g017980.3C	-1.79216	9567553	9567822	+	includeFeature	-152		AT2G17905		Ta11-like non-LTR retrotransposon
BraA01g017990.3C	-1.79216	9567833	9568430	+	overlapStart	-432		AT5G36225		zinc knuckle protein
BraA07g011800.3C	-1.79196	11511182	11512314	+	includeFeature	-2981	Bra030078	AT1G28220	ATPUP3	purine permease 3	GO:0005215; GO:0016021	transporter activity; integral component of membrane
BraA07g011810.3C	-1.79196	11513579	11514502	-	includeFeature	6301
BraA08g015860.3C	-1.79077	12984955	12988762	-	includeFeature	4561	Bra034638	AT4G34580	COW1	Sec14p-like phosphatidylinositol transfer family protein	GO:0005215; GO:0005622; GO:0006810	transporter activity; intracellular; transport
BraA09g036170.3C	-1.79072	28540111	28542015	-	upstream	-386	Bra032913	AT1G28520	VOZ1	vascular plant one zinc finger protein
BraA02g019980.3C	-1.79016	11512670	11512858	+	includeFeature	-469
BraA06g036330.3C	-1.78945	24456387	24457521	+	overlapEnd	14	Bra025400	AT3G29575	AFP3	ABI five binding protein 3	GO:0007165	signal transduction
BraA02g033980.3C	-1.78927	23575228	23586463	-	upstream	-138	Bra022128	AT4G34880		Amidase family protein
BraA02g033990.3C	-1.78927	23586991	23587359	-	includeFeature	758		AT1G52603		GRF zinc finger protein
BraA08g006110.3C	-1.78622	4985571	4987300	+	downstream	2030	Bra022129	AT4G13930	SHM4	serine hydroxymethyltransferase 4	GO:0003824	catalytic activity
BraA08g006120.3C	-1.78622	4987828	4988196	-	includeFeature	595		AT5G33393		hypothetical protein
BraA01g012490.3C	-1.78594	6516500	6519450	+	inside	101	Bra013557	AT4G21760	BGLU47	beta-glucosidase 47	GO:0004553; GO:0005975	hydrolase activity, hydrolyzing O-glycosyl compounds; carbohydrate metabolic process
BraA05g026820.3C	-1.78584	20188504	20190111	+	overlapEnd	97	Bra035784	AT3G20420	RTL2	RNAse THREE-like protein 2	GO:0004525; GO:0006396	ribonuclease III activity; RNA processing
BraA04g023640.3C	-1.78573	17341351	17344539	+	includeFeature	-1150	Bra021815	AT2G32860	BGLU33	beta glucosidase 33	GO:0004553; GO:0005975	hydrolase activity, hydrolyzing O-glycosyl compounds; carbohydrate metabolic process
BraA07g037950.3C	-1.78424	26219552	26222244	+	overlapEnd	2449	Bra015949	AT1G73970		obscurin-like protein
BraA07g037960.3C	-1.78424	26223132	26224882	+	includeFeature	-1131	Bra015948	AT2G42465		MATH domain/coiled-coil protein	GO:0005515	protein binding
BraA07g037970.3C	-1.78424	26226187	26227351	+	includeFeature	-4186	Bra015947	AT2G42470		TRAF-like family protein	GO:0005515	protein binding
BraA04g025700.3C	-1.78339	18413330	18414280	+	overlapStart	-5729	Bra017261	AT2G36090		F-box family protein	GO:0005515	protein binding
BraA09g039570.3C	-1.78319	30989087	30991151	+	includeFeature	-1686	Bra024610	AT1G23670		OBP32pep protein, putative (DUF220)
BraA09g039580.3C	-1.78319	30993338	30994498	-	includeFeature	7097	Bra024609	AT1G23550	SRO2	similar to RCD one 2	GO:0003950	NAD+ ADP-ribosyltransferase activity
BraA01g043540.3C	-1.77944	28883716	28886787	-	upstream	-214	Bra036444	AT3G03680		C2 calcium/lipid-binding plant phosphoribosyltransferase family protein
BraA01g043550.3C	-1.77944	28890616	28891924	+	includeFeature	-3615	Bra036445	AT5G17820		Peroxidase superfamily protein	GO:0004601; GO:0006979; GO:0020037; GO:0055114	peroxidase activity; response to oxidative stress; heme binding; oxidation-reduction process
BraA10g018150.3C	-1.77911	13495572	13496621	-	overlapStart	620
BraA10g018160.3C	-1.77911	13496652	13499165	-	includeFeature	3164	Bra002486
BraA10g018170.3C	-1.77911	13503911	13505907	+	upstream	-7910	Bra002485	AT5G60360	AALP	aleurain-like protease	GO:0006508; GO:0008234	proteolysis; cysteine-type peptidase activity
BraA01g015330.3C	-1.77858	8133677	8136665	+	upstream	-4076	Bra013813	AT4G24550		Clathrin adaptor complexes medium subunit family protein	GO:0006810; GO:0006886; GO:0016192; GO:0030131	transport; intracellular protein transport; vesicle-mediated transport; clathrin adaptor complex
BraA06g039590.3C	-1.7773	26346361	26347950	+	downstream	1640		AT1G10000		Ribonuclease H-like superfamily protein	GO:0003676; GO:0004523	nucleic acid binding; RNA-DNA hybrid ribonuclease activity
BraA02g042360.3C	-1.77495	29436388	29439986	-	overlapStart	2385	Bra029387	AT5G41690		RNA-binding (RRM/RBD/RNP motifs) family protein	GO:0003676	nucleic acid binding
BraA01g030870.3C	-1.77357	20842151	20843440	+	includeFeature	-150		AT5G19270		reverse transcriptase-like protein	GO:0003676	nucleic acid binding
BraA04g017200.3C	-1.77312	13145946	13146197	+	includeFeature	-1545	Bra032168	AT2G23440		transmembrane protein	GO:0048364	root development
BraA09g055380.3C	-1.76792	39946410	39946746	-	includeFeature	1345	Bra031207	AT2G21640		marker for oxidative stress response protein
BraA02g001820.3C	-1.76529	904398	907022	+	includeFeature	-5997	Bra028752	AT5G05600		2-oxoglutarate (2OG) and Fe(II)-dependent oxygenase superfamily protein	GO:0016491; GO:0055114	oxidoreductase activity; oxidation-reduction process
BraA02g001830.3C	-1.76529	909335	912467	-	includeFeature	14066	Bra028751	AT5G05690	CYP90A6v1	Cytochrome P450 superfamily protein	GO:0005506; GO:0016705; GO:0020037; GO:0055114	iron ion binding; oxidoreductase activity, acting on paired donors, with incorporation or reduction of molecular oxygen; heme binding; oxidation-reduction process
BraA02g001840.3C	-1.76529	923433	924047	+	includeFeature	-25032	Bra028749	AT3G11260	WOX5	WUSCHEL related homeobox 5	GO:0003677	DNA binding
BraA02g001850.3C	-1.76529	925027	927007	+	upstream	-26626	Bra028748	AT5G05780	RPN8A	RP non-ATPase subunit 8A	GO:0005515	protein binding
BraA04g021760.3C	-1.76028	16251847	16254546	+	overlapStart	-246	Bra021642	AT1G06800		alpha/beta-Hydrolases superfamily protein
BraA07g023000.3C	-1.76018	18423835	18425470	+	includeFeature	-2234	Bra003295	AT3G57670	NTT	C2H2-type zinc finger family protein	GO:0003676	nucleic acid binding
BraA03g061180.3C	-1.75994	32772984	32775340	+	includeFeature	-183	Bra017868	AT1G52950		Nucleic acid-binding, OB-fold-like protein
BraA03g061190.3C	-1.75994	32776544	32778781	+	overlapStart	-3743		AT1G52950		Nucleic acid-binding, OB-fold-like protein
BraA10g017470.3C	-1.75964	13157941	13160408	+	overlapStart	-1740	Bra002546	AT5G59680		Leucine-rich repeat protein kinase family protein
BraA03g044300.3C	-1.75941	22387278	22389996	+	overlapStart	-477	Bra012970	AT5G07800		Flavin-binding monooxygenase family protein	GO:0004499; GO:0016491; GO:0050660; GO:0050661; GO:0055114	N,N-dimethylaniline monooxygenase activity; oxidoreductase activity; flavin adenine dinucleotide binding; NADP binding; oxidation-reduction process
BraA03g060050.3C	-1.75903	31943395	31945061	+	includeFeature	-394	Bra017763	AT4G36470		S-adenosyl-L-methionine-dependent methyltransferases superfamily protein	GO:0008168	methyltransferase activity
BraA03g060060.3C	-1.75903	31945481	31945849	-	overlapEnd	2848	Bra017764	AT4G36500		hypothetical protein
BraA02g022300.3C	-1.75863	13019563	13021611	-	overlapStart	1210	Bra008148	AT4G33760		tRNA synthetase class II (D, K and N) family protein	GO:0000166; GO:0004812; GO:0005524; GO:0006418	nucleotide binding; aminoacyl-tRNA ligase activity; ATP binding; tRNA aminoacylation for protein translation
BraA02g022310.3C	-1.75863	13026314	13027692	+	includeFeature	-5913	Bra008149	AT1G74430	MYB95	myb domain protein 95	GO:0003677	DNA binding
BraA06g014530.3C	-1.75784	7710970	7711236	-	includeFeature	1635	Bra025688	AT1G74660	MIF3	mini zinc finger 1
BraA06g001190.3C	-1.7562	739546	740760	-	includeFeature	7359	Bra039686	AT5G25030		ATP-binding protein (DUF2431)
BraA06g001200.3C	-1.7562	742520	743229	+	upstream	-9119	Bra039685	AT5G41010	NRPB12	DNA directed RNA polymerase, 7 kDa subunit
BraA03g019070.3C	-1.75568	8985974	8987120	-	includeFeature	3719	Bra023073	AT2G36560		AT hook motif DNA-binding family protein
BraA09g017800.3C	-1.75501	11184770	11185219	-	includeFeature	1018	Bra027855	AT1G59530		basic leucine-zipper 4	GO:0003700; GO:0006355	sequence-specific DNA binding transcription factor activity; regulation of transcription, DNA-templated
BraA07g027130.3C	-1.75351	20528888	20532820	+	overlapEnd	1513	Bra003695	AT1G76970		Target of Myb protein 1	GO:0005622; GO:0006886	intracellular; intracellular protein transport
BraA05g006700.3C	-1.75341	3404608	3406713	+	downstream	2593	Bra005059	AT2G39210		Major facilitator superfamily protein	GO:0016021; GO:0055085	integral component of membrane; transmembrane transport
BraA01g039300.3C	-1.75301	26485501	26486679	-	includeFeature	1878	Bra038687	AT3G13280		Putative endonuclease or glycosyl hydrolase	GO:0005777; GO:0010468	peroxisome; regulation of gene expression
BraA01g039310.3C	-1.75301	26488105	26491501	-	includeFeature	6700	Bra038686	AT3G11920		glutaredoxin-like protein	GO:0009055; GO:0015035; GO:0035556; GO:0045454	electron carrier activity; protein disulfide oxidoreductase activity; intracellular signal transduction; cell redox homeostasis
BraA02g044140.3C	-1.75213	30458275	30462360	-	inside	1759	Bra029216	AT5G63520		F-box/LRR protein	GO:0005515	protein binding
BraA07g028640.3C	-1.74995	21300167	21301824	+	includeFeature	-2566	Bra003837	AT1G58270	ZW9	TRAF-like family protein	GO:0005515	protein binding
BraA07g028650.3C	-1.74995	21302401	21302571	-	includeFeature	4970	Bra003838	AT1G73600		S-adenosyl-L-methionine-dependent methyltransferases superfamily protein
BraA07g028660.3C	-1.74995	21302946	21307163	+	includeFeature	-5345	Bra003839	AT1G58270	ZW9	TRAF-like family protein	GO:0005515; GO:0008641	protein binding; small protein activating enzyme activity
BraA07g028670.3C	-1.74995	21307771	21312459	-	overlapEnd	14858	Bra003840	AT1G73600		S-adenosyl-L-methionine-dependent methyltransferases superfamily protein	GO:0000234; GO:0006656; GO:0008152; GO:0008168	phosphoethanolamine N-methyltransferase activity; phosphatidylcholine biosynthetic process; metabolic process; methyltransferase activity
BraA06g001950.3C	-1.74841	1171882	1173395	-	includeFeature	2794	Bra018974	AT1G52580	ATRBL5	RHOMBOID-like protein 5	GO:0004252; GO:0006508; GO:0016021	serine-type endopeptidase activity; proteolysis; integral component of membrane
BraA01g027690.3C	-1.74785	17896760	17902272	+	inside	1241	Bra035432	AT4G01220		Nucleotide-diphospho-sugar transferase family protein
BraA09g059370.3C	-1.74768	41885026	41885970	+	includeFeature	-1625	Bra026830	AT1G14440	AtHB31	homeobox protein 31	GO:0003677	DNA binding
BraA09g059380.3C	-1.74768	41888315	41889994	-	downstream	6593	Bra026831	AT1G14430		glyoxal oxidase-related protein
BraA04g029850.3C	-1.74645	20560412	20561176	-	includeFeature	1175	Bra016876	AT2G42440		Lateral organ boundaries (LOB) domain family protein
BraA02g014390.3C	-1.74597	7408046	7408417	-	includeFeature	1816	Bra022674	AT5G53820		Late embryogenesis abundant protein (LEA) family protein
BraA09g036910.3C	-1.74513	29250279	29250731	-	overlapStart	130	Bra032844	AT1G27710		Glycine-rich protein family
BraA09g006280.3C	-1.74499	3658389	3661012	+	overlapStart	-588	Bra026470	AT5G24070		Peroxidase superfamily protein	GO:0004601; GO:0006979; GO:0020037; GO:0055114	peroxidase activity; response to oxidative stress; heme binding; oxidation-reduction process
BraA03g020730.3C	-1.74396	9852076	9856493	-	overlapStart	4292	Bra000121	AT2G39200	MLO12	Seven transmembrane MLO family protein	GO:0006952; GO:0016021	defense response; integral component of membrane
BraA03g009320.3C	-1.74203	3992815	4001473	+	overlapEnd	8586	Bra006526	AT5G19960		RNA-binding (RRM/RBD/RNP motifs) family protein	GO:0003676	nucleic acid binding
BraA03g014280.3C	-1.73876	6283634	6284871	-	overlapStart	470	Bra029056	AT5G54600		Translation protein SH3-like family protein
BraA10g018940.3C	-1.7383	13996247	13998234	+	downstream	2354	Bra002413	AT5G22460		alpha/beta-Hydrolases superfamily protein
BraA06g004120.3C	-1.73709	2468968	2469387	+	overlapEnd	33	Bra018771	AT1G49000		transmembrane protein
BraA04g022800.3C	-1.73654	16835154	16836542	+	includeFeature	-2153	Bra021736	AT2G31360	ADS2	16:0delta9 desaturase 2	GO:0006629	lipid metabolic process
BraA04g022810.3C	-1.73654	16844400	16844612	-	includeFeature	11611	Bra021737	AT2G31335		hypothetical protein
BraA04g022820.3C	-1.73654	16846151	16846840	-	includeFeature	13839	Bra021737	AT2G31310	LBD14	LOB domain-containing protein 14
BraA04g022830.3C	-1.73654	16849543	16850784	-	includeFeature	17783	Bra021738	AT2G31720		B3 domain protein (DUF313)	GO:0003677	DNA binding
BraA04g022840.3C	-1.73654	16854331	16858516	+	includeFeature	-21330	Bra021740	AT2G31750		UDP-glucosyl transferase 74D1
BraA09g054190.3C	-1.73502	39225694	39226101	+	includeFeature	-4293	Bra039203	AT2G23510	SDT	spermidine disinapoyl acyltransferase	GO:0016747	transferase activity, transferring acyl groups other than amino-acyl groups
BraA09g054200.3C	-1.73502	39228597	39232683	+	includeFeature	-7196	Bra039202	AT2G23510	SDT	spermidine disinapoyl acyltransferase	GO:0016747	transferase activity, transferring acyl groups other than amino-acyl groups
BraA03g039050.3C	-1.73399	19317814	19320256	-	includeFeature	3055	Bra001762	AT3G19850		Phototropic-responsive NPH3 family protein	GO:0005515	protein binding
BraA01g043560.3C	-1.72686	28904897	28906280	+	includeFeature	-2696	Bra036446	AT3G03660	WOX11	WUSCHEL related homeobox 11	GO:0003677	DNA binding
BraA01g012470.3C	-1.7267	6496655	6497730	+	includeFeature	-3854	Bra038758	AT4G21745		PAK-box/P21-Rho-binding family protein
BraA02g011070.3C	-1.7263	5406023	5406523	-	includeFeature	1722	Bra020322	AT5G59310	LTP4	lipid transfer protein 4	GO:0006869; GO:0008289	lipid transport; lipid binding
BraA02g011080.3C	-1.7263	5411009	5411344	+	includeFeature	-6208	Bra020323	AT5G59310	LTP4	lipid transfer protein 4	GO:0006869; GO:0008289	lipid transport; lipid binding
BraA02g011090.3C	-1.7263	5412512	5413525	+	upstream	-7711	Bra020324	AT5G59300	UBC13	ubiquitin-conjugating enzyme E2
BraA04g021410.3C	-1.72365	16026747	16032421	+	overlapEnd	5254	Bra021607	AT4G38940		Galactose oxidase/kelch repeat superfamily protein	GO:0005515	protein binding
BraA07g013440.3C	-1.7233	12569755	12573690	-	includeFeature	5489	Bra012426	AT1G27100		Actin cross-linking protein
BraA07g013450.3C	-1.7233	12573770	12579169	-	overlapEnd	10968	Bra012425	AT1G27100		Actin cross-linking protein
BraA02g020550.3C	-1.72302	11954008	11954656	-	includeFeature	1055	Bra007992	AT1G69410		eukaryotic elongation factor 5A-3	GO:0003723; GO:0003746; GO:0006452; GO:0043022; GO:0045901; GO:0045905	RNA binding; translation elongation factor activity; translational frameshifting; ribosome binding; positive regulation of translational elongation; positive regulation of translational termination
BraA03g028740.3C	-1.72055	14387993	14392646	-	overlapEnd	5245	Bra000848	AT4G03050	AOP1	2-oxoglutarate-dependent dioxygenase	GO:0016491; GO:0055114	oxidoreductase activity; oxidation-reduction process
BraA03g008440.3C	-1.71885	3619196	3620722	-	includeFeature	3721	Bra006449	AT5G18270	ANAC087	NAC domain containing protein 87	GO:0003677; GO:0006355	DNA binding; regulation of transcription, DNA-templated
BraA07g017800.3C	-1.71874	15284442	15284933	+	includeFeature	-1841	Bra012047	AT2G26695		Ran BP2/NZF zinc finger-like superfamily protein
BraA03g018840.3C	-1.71735	8820193	8823178	+	downstream	3408	Bra023047	AT2G36010	E2F3	E2F transcription factor 3	GO:0003700; GO:0005667; GO:0006355	sequence-specific DNA binding transcription factor activity; transcription factor complex; regulation of transcription, DNA-templated
BraA03g018850.3C	-1.71735	8823605	8824431	-	includeFeature	830	Bra023048	AT2G36020	HVA22J	HVA22-like protein J
BraA09g010370.3C	-1.71727	5962980	5963549	+	includeFeature	-1379	Bra039845	AT2G15690		Tetratricopeptide repeat (TPR)-like superfamily protein	GO:0005509	calcium ion binding
BraA08g012990.3C	-1.71562	11178844	11182274	-	overlapStart	3273	Bra021003	AT4G18550		alpha/beta-Hydrolases superfamily protein	GO:0008970	phosphatidylcholine 1-acylhydrolase activity
BraA09g061850.3C	-1.70798	43063440	43064831	-	upstream	-370	Bra031716	AT2G43235		phosphoribosylformylglycinamidine synthase
BraA01g010290.3C	-1.70791	5270535	5272269	+	downstream	2066	Bra013346	AT4G18770	MYB98	myb domain protein 98	GO:0003677	DNA binding
BraA03g039980.3C	-1.7061	19834810	19835190	-	downstream	1189
BraA05g015080.3C	-1.70555	8643844	8646645	+	inside	1757	Bra039499	AT3G47290		phosphatidylinositol-speciwc phospholipase C8
BraA08g034360.3C	-1.7052	22350316	22353304	+	includeFeature	-115	Bra030609	AT1G05280		ERV-F (C)1 provirus ancestral Env polyprotein, putative (DUF604)
BraA01g040070.3C	-1.70411	26933428	26935823	-	overlapStart	1022	Bra034139	AT3G10710		root hair specific 12	GO:0004857	enzyme inhibitor activity
BraA01g040080.3C	-1.70411	26940694	26942124	-	includeFeature	7323	Bra034137	AT3G10680		HSP20-like chaperones superfamily protein
BraA03g022290.3C	-1.70401	10719478	10721338	-	includeFeature	2137	Bra000258	AT2G42460		MATH domain/coiled-coil protein	GO:0005515	protein binding
BraA03g022300.3C	-1.70401	10723900	10727239	-	downstream	8038	Bra000260	AT2G42490		Copper amine oxidase family protein
BraA09g042290.3C	-1.70392	32889466	32892307	+	overlapStart	-1265	Bra012871	AT3G51050		FG-GAP repeat-containing protein
BraA07g036540.3C	-1.70297	25580919	25582803	+	includeFeature	-118	Bra016085	AT1G72130		Major facilitator superfamily protein
BraA02g015760.3C	-1.70232	8338420	8339331	+	inside	181		AT2G01050		zinc ion binding / nucleic acid binding protein
BraA02g015770.3C	-1.70232	8339509	8340793	+	upstream	-908
BraA03g018650.3C	-1.7008	8725093	8725323	+	includeFeature	-292	Bra023028	AT2G35765		hypothetical protein
BraA04g028200.3C	-1.69948	19767249	19769702	+	overlapEnd	2352	Bra034275	AT3G42170		BED zinc finger and hAT dimerization domain-containing protein DAYSLEEPER	GO:0003676; GO:0003677; GO:0046983	nucleic acid binding; DNA binding; protein dimerization activity
BraA04g028210.3C	-1.69948	19773006	19776067	-	includeFeature	6466	Bra017029	AT1G30230		translation elongation factor EF1B/ribosomal protein S6 family protein
BraA04g028220.3C	-1.69948	19777859	19778641	+	includeFeature	-8258	Bra017028	AT4G03160		B3 domain protein	GO:0003677	DNA binding
BraA04g028230.3C	-1.69948	19779593	19781139	-	overlapEnd	11538	Bra017027	AT3G55960		Haloacid dehalogenase-like hydrolase (HAD) superfamily protein	GO:0016791	phosphatase activity
BraA09g018950.3C	-1.6993	12121165	12125885	-	inside	3284	Bra027959	AT1G08930	ERD6	Major facilitator superfamily protein	GO:0005215; GO:0016020; GO:0016021; GO:0022857; GO:0022891; GO:0055085	transporter activity; membrane; integral component of membrane; transmembrane transporter activity; substrate-specific transmembrane transporter activity; transmembrane transport
BraA07g030500.3C	-1.69854	22303001	22307541	+	overlapEnd	2400	Bra004010	AT1G68990		male gametophyte defective 3
BraA02g026440.3C	-1.69821	15868906	15869161	-	downstream	1560		AT5G09920	NRPB4	RNA polymerase II, Rpb4, core protein
BraA06g001630.3C	-1.69724	1001297	1001839	+	includeFeature	-696	Bra019005	AT4G12170		Thioredoxin superfamily protein	GO:0006662; GO:0015035; GO:0045454	glycerol ether metabolic process; protein disulfide oxidoreductase activity; cell redox homeostasis
BraA04g025750.3C	-1.69713	18428159	18433316	-	upstream	-485	Bra017256	AT2G36200		P-loop containing nucleoside triphosphate hydrolases superfamily protein
BraA04g025760.3C	-1.69713	18434614	18434985	-	includeFeature	1184	Bra017255	AT2G36210		SAUR-like auxin-responsive protein family	GO:0009733	response to auxin
BraA04g025770.3C	-1.69713	18437791	18438162	-	includeFeature	4361	Bra017254	AT2G36210		SAUR-like auxin-responsive protein family	GO:0009733	response to auxin
BraA06g017750.3C	-1.69443	9846533	9848809	+	overlapStart	-332	Bra017992	AT3G49310		Major facilitator superfamily protein	GO:0015098; GO:0015689; GO:0016021	molybdate ion transmembrane transporter activity; molybdate ion transport; integral component of membrane
BraA05g014770.3C	-1.69439	8384063	8386343	+	includeFeature	-7262	Bra018393	AT2G30670		NAD(P)-binding Rossmann-fold superfamily protein
BraA05g014780.3C	-1.69439	8389322	8392423	-	includeFeature	15622	Bra018395	AT2G30660		ATP-dependent caseinolytic (Clp) protease/crotonase family protein
BraA08g027150.3C	-1.69286	19238277	19239822	-	overlapStart	21	Bra016403	AT1G77610		EamA-like transporter family protein
BraA02g012940.3C	-1.69278	6548466	6551592	+	includeFeature	-1265	Bra035611	AT5G56250	HAP8	hapless 8
BraA08g016400.3C	-1.6918	13362340	13368033	+	overlapStart	-539	Bra034583	AT4G33790	CER4	Jojoba acyl CoA reductase-related male sterility protein
BraA01g026680.3C	-1.69052	16811611	16817343	+	overlapEnd	3790	Bra034507	AT1G52950		Nucleic acid-binding, OB-fold-like protein
BraA01g026690.3C	-1.69052	16819956	16822031	+	includeFeature	-4555		AT1G52950		Nucleic acid-binding, OB-fold-like protein
BraA07g021200.3C	-1.68998	17430187	17432349	+	includeFeature	-2586	Bra003129	AT3G53280		cytochrome p450 71b5	GO:0005506; GO:0016705; GO:0020037; GO:0055114	iron ion binding; oxidoreductase activity, acting on paired donors, with incorporation or reduction of molecular oxygen; heme binding; oxidation-reduction process
BraA07g021210.3C	-1.68998	17438833	17440083	-	overlapEnd	12482	Bra003130	AT3G53310		AP2/B3-like transcriptional factor family protein	GO:0003677	DNA binding
BraA06g015420.3C	-1.68727	8288565	8289233	-	includeFeature	1832		AT4G29090		Ribonuclease H-like superfamily protein
BraA02g030690.3C	-1.6865	20895330	20895542	-	includeFeature	1541	Bra035983
BraA04g000670.3C	-1.68643	428125	431063	-	inside	1462		AT4G29090		Ribonuclease H-like superfamily protein
BraA04g000680.3C	-1.68643	431297	432430	+	upstream	-1696	Bra014400
BraA02g002120.3C	-1.68397	1064855	1066685	-	upstream	-316	Bra028720	AT5G06750		Protein phosphatase 2C family protein
BraA02g002130.3C	-1.68397	1067731	1068282	-	includeFeature	1281	Bra028719	AT5G06770		KH domain-containing protein / zinc finger (CCCH type) family protein	GO:0003723; GO:0046872	RNA binding; metal ion binding
BraA04g009040.3C	-1.68299	6499815	6500273	+	includeFeature	-414	Bra032677	AT4G12860	UNE14	EF hand calcium-binding protein family	GO:0005509	calcium ion binding
BraA01g043220.3C	-1.6812	28725961	28726690	-	downstream	2689	Bra021699
BraA03g029140.3C	-1.67971	14617041	14617535	-	upstream	-466	Bra000885	AT4G02370		pectinesterase (Protein of unknown function, DUF538)
BraA04g015450.3C	-1.67815	11851826	11852113	+	upstream	-825
BraA06g009620.3C	-1.67762	5247608	5250901	+	overlapEnd	2793	Bra019731	AT1G11960		ERD (early-responsive to dehydration stress) family protein	GO:0016020	membrane
BraA05g005850.3C	-1.6762	2924050	2925702	+	includeFeature	-2249	Bra004973	AT2G40260		Homeodomain-like superfamily protein	GO:0003677	DNA binding
BraA09g011060.3C	-1.67569	6385128	6386399	+	includeFeature	-527	Bra037253	AT4G35890		La domain-containing protein
BraA09g036410.3C	-1.67476	28812517	28816211	+	includeFeature	-1516	Bra032890	AT1G28300	LEC2	AP2/B3-like transcriptional factor family protein	GO:0003677	DNA binding
BraA09g036420.3C	-1.67476	28817752	28820422	-	downstream	9421		AT1G18560		BED zinc finger and hAT dimerization domain-containing protein	GO:0003676; GO:0003677; GO:0046983	nucleic acid binding; DNA binding; protein dimerization activity
BraA02g005660.3C	-1.67461	2680100	2681252	-	includeFeature	1451	Bra023486	AT5G14750		myb domain protein 66	GO:0003677	DNA binding
BraA01g030720.3C	-1.67297	20702857	20706465	-	upstream	-336	Bra023739	AT3G23280		hypothetical protein	GO:0005515	protein binding
BraA01g030730.3C	-1.67297	20708507	20709588	+	includeFeature	-1706					GO:0003677	DNA binding
BraA01g030740.3C	-1.67297	20712415	20716494	-	includeFeature	9693	Bra023740	AT3G23270		Regulator of chromosome condensation (RCC1) family with FYVE zinc finger domain-containing protein	GO:0046872	metal ion binding
BraA07g019440.3C	-1.67281	16414269	16415271	+	includeFeature	-468
BraA03g027710.3C	-1.6698	13805906	13809314	-	includeFeature	4713	Bra000753	AT4G11850	PLDGAMMA1	phospholipase D gamma 1
BraA06g026900.3C	-1.66757	18849819	18850540	-	upstream	-261	Bra031098	AT4G18760		receptor like protein 51
BraA08g002770.3C	-1.66561	2084090	2086654	+	overlapEnd	2311	Bra014271	AT1G51350		ARM repeat superfamily protein	GO:0005488; GO:0005515	binding; protein binding
BraA03g018240.3C	-1.66551	8544953	8545909	+	includeFeature	-352	Bra022993	AT2G34820		basic helix-loop-helix (bHLH) DNA-binding superfamily protein	GO:0046983	protein dimerization activity
BraA10g012890.3C	-1.6649	10640399	10642723	-	includeFeature	8522	Bra002953	AT5G54840	SGP1	Ras-related small GTP-binding family protein	GO:0003924; GO:0005525; GO:0005816; GO:0007049	GTPase activity; GTP binding; spindle pole body; cell cycle
BraA09g050060.3C	-1.66363	37209975	37210972	-	overlapStart	971	Bra007518	AT5G42520	BPC6	basic pentacysteine 6
BraA09g050070.3C	-1.66363	37212046	37212878	+	upstream	-2045	Bra007519	AT3G60245		Zinc-binding ribosomal protein family protein	GO:0003735; GO:0005622; GO:0005840; GO:0006412	structural constituent of ribosome; intracellular; ribosome; translation
BraA08g022190.3C	-1.6636	16669869	16672547	+	overlapStart	-5668	Bra010658	AT4G39770		Haloacid dehalogenase-like hydrolase (HAD) superfamily protein	GO:0003824; GO:0005992	catalytic activity; trehalose biosynthetic process
BraA05g014790.3C	-1.66357	8420666	8422648	+	includeFeature	-1665	Bra018396	AT2G30670		NAD(P)-binding Rossmann-fold superfamily protein
BraA05g014800.3C	-1.66357	8424074	8425521	+	upstream	-5073	Bra018397	AT5G59160	TOPP1	type one serine/threonine protein phosphatase 2	GO:0016787	hydrolase activity
BraA02g028270.3C	-1.65866	17587973	17588422	-	upstream	-179	Bra033136	AT3G15740		RING/U-box superfamily protein
BraA02g028280.3C	-1.65866	17587973	17588422	-	upstream	-179	Bra033136	AT3G15740		RING/U-box superfamily protein
BraA05g014260.3C	-1.65762	8073404	8076734	+	overlapEnd	2197	Bra021600	AT2G29995		PSY3-like protein
BraA10g032830.3C	-1.65531	20323297	20323977	-	overlapStart	376	Bra009551	AT5G03080		Phosphatidic acid phosphatase (PAP2) family protein
BraA10g032840.3C	-1.65531	20324765	20326817	+	includeFeature	-1164	Bra009550	AT5G03070	IMPA-9	importin alpha isoform 9	GO:0005488; GO:0005515	binding; protein binding
BraA05g023440.3C	-1.64946	17285473	17287284	-	inside	1683	Bra022275	AT5G10900		Calcineurin-like metallo-phosphoesterase superfamily protein
BraA06g003000.3C	-1.64933	1768048	1769244	-	includeFeature	2443	Bra018875	AT1G50870		F-box and associated interaction domains-containing protein	GO:0005515	protein binding
BraA06g003010.3C	-1.64933	1775536	1777662	+	upstream	-8735	Bra018874	AT5G18510		Aminotransferase-like, plant mobile domain family protein
BraA08g023790.3C	-1.64673	17499240	17500706	-	includeFeature	1505	Bra010820	AT1G29670		GDSL-like Lipase/Acylhydrolase superfamily protein	GO:0016788	hydrolase activity, acting on ester bonds
BraA08g023800.3C	-1.64673	17503986	17507654	-	overlapEnd	8453	Bra010821	AT1G29660		GDSL-like Lipase/Acylhydrolase superfamily protein	GO:0016788	hydrolase activity, acting on ester bonds
BraA03g027680.3C	-1.64375	13788083	13790483	-	includeFeature	3282	Bra000752	AT4G11850	PLDGAMMA3	phospholipase D gamma 1
BraA03g027690.3C	-1.64375	13791760	13792901	+	overlapStart	-4559		AT2G07760		Zinc knuckle (CCHC-type) family protein
BraA01g022580.3C	-1.64357	12612233	12613189	-	upstream	-412	Bra038885	AT5G41770		crooked neck protein, putative / cell cycle protein	GO:0005515; GO:0006396	protein binding; RNA processing
BraA07g034540.3C	-1.64347	24523142	24525830	+	inside	1659	Bra004402	AT1G66620		Protein with RING/U-box and TRAF-like domain	GO:0005515; GO:0005634; GO:0006511; GO:0007275; GO:0008270	protein binding; nucleus; ubiquitin-dependent protein catabolic process; multicellular organismal development; zinc ion binding
BraA04g003930.3C	-1.6434	2428876	2431486	+	overlapEnd	125	Bra014687	AT3G56530		NAC domain containing protein 64	GO:0003677; GO:0006355	DNA binding; regulation of transcription, DNA-templated
BraA05g007820.3C	-1.64315	3985726	3986103	+	includeFeature	-325	Bra005166	AT2G28700	AGL46	AGAMOUS-like 46
BraA03g028420.3C	-1.64294	14230850	14231452	+	includeFeature	-3249	Bra000815	AT1G66100	THI2.2	Plant thionin	GO:0006952	defense response
BraA03g028430.3C	-1.64294	14233614	14235558	-	includeFeature	7957	Bra000816	AT4G05460		RNI-like superfamily protein	GO:0005515	protein binding
BraA03g028440.3C	-1.64294	14235888	14239629	-	includeFeature	12028	Bra000817	AT4G03610		Metallo-hydrolase/oxidoreductase superfamily protein
BraA03g028450.3C	-1.64294	14242893	14243838	-	includeFeature	16237	Bra000819	AT4G03565		Cystatin/monellin superfamily protein
BraA09g029360.3C	-1.6396	21033363	21037181	+	overlapStart	-3162	Bra037877	AT4G08780		Peroxidase superfamily protein	GO:0004601; GO:0006979; GO:0020037; GO:0055114	peroxidase activity; response to oxidative stress; heme binding; oxidation-reduction process
BraA02g016780.3C	-1.63694	8974303	8979226	-	includeFeature	19225	Bra039735	AT5G49630	AAP6	amino acid permease 6
BraA07g011880.3C	-1.63641	11591874	11594247	-	overlapEnd	2446	Bra030071	AT1G28070		ATP-dependent RNA helicase
BraA09g008420.3C	-1.63403	4818109	4820110	+	includeFeature	-508	Bra037794	AT5G64750	2001-04-01	Integrase-type DNA-binding superfamily protein
BraA04g004840.3C	-1.63162	3120242	3120960	+	includeFeature	-441	Bra014767	AT3G55240		Plant protein 1589 of unknown function
BraA04g004850.3C	-1.63162	3121923	3122861	-	includeFeature	3060	Bra014768	AT3G55230		Disease resistance-responsive (dirigent-like protein) family protein	GO:0016853	isomerase activity
BraA04g004860.3C	-1.63162	3125465	3127901	-	includeFeature	8100		AT3G55190		alpha/beta-Hydrolases superfamily protein
BraA04g030070.3C	-1.63131	20669575	20670279	+	upstream	-3974	Bra013691	AT4G23440		Disease resistance protein (TIR-NBS class)
BraA03g051440.3C	-1.63099	26547064	26547405	-	includeFeature	604	Bra019269	AT4G22756	SMO1-1	sterol C4-methyl oxidase 1-2
BraA03g051450.3C	-1.63099	26547900	26548886	-	includeFeature	2085	Bra019268	AT1G34500		MBOAT (membrane bound O-acyl transferase) family protein
BraA09g006730.3C	-1.63064	3873523	3874843	-	includeFeature	3442	Bra035955	AT5G60880		breaking of asymmetry in the stomatal lineage
BraA03g055800.3C	-1.62901	29210247	29213011	+	upstream	-2246	Bra024073	AT4G30470		NAD(P)-binding Rossmann-fold superfamily protein
BraA02g016760.3C	-1.62871	8944804	8945952	+	downstream	1597	Bra022469
BraA02g016770.3C	-1.62871	8953550	8954158	+	includeFeature	-7149	Bra039733	AT1G65620	AS2	Lateral organ boundaries (LOB) domain family protein
BraA03g011000.3C	-1.62472	4754219	4755322	+	upstream	-1418	Bra006681	AT5G60060		F-box SKIP23-like protein (DUF295)
BraA02g006620.3C	-1.62411	3145519	3146546	+	includeFeature	-318	Bra023579	AT5G16710	DHAR3	dehydroascorbate reductase 1	GO:0005515	protein binding
BraA10g031570.3C	-1.62394	19664911	19668591	-	overlapStart	790	Bra009423	AT5G26120	ASD2	alpha-L-arabinofuranosidase 2
BraA10g031580.3C	-1.62394	19669362	19669971	-	includeFeature	2170	Bra009083	AT1G09420	G6PD4	glucose-6-phosphate dehydrogenase 4
BraA03g047280.3C	-1.62302	23894555	23895688	-	includeFeature	1887	Bra012685	AT3G22650	CEG	F-box and associated interaction domains-containing protein	GO:0005515	protein binding
BraA03g047290.3C	-1.62302	23896651	23899380	-	includeFeature	5579	Bra012684	AT4G17030		expansin-like B1	GO:0005576; GO:0019953	extracellular region; sexual reproduction
BraA07g033550.3C	-1.62249	23942529	23944126	+	overlapStart	-528	Bra004307	AT1G25380		NAD+ transporter 2	GO:0055085	transmembrane transport
BraA02g010280.3C	-1.62244	5008076	5008416	+	includeFeature	-8675	Bra020243	AT5G60450	ARF4	auxin response factor 4
BraA04g031420.3C	-1.62234	21353135	21354613	+	downstream	1866	Bra037679	AT2G43860		Pectin lyase-like superfamily protein	GO:0004650; GO:0005975	polygalacturonase activity; carbohydrate metabolic process
BraA04g031430.3C	-1.62234	21356053	21358338	+	overlapStart	-1052	Bra037679	AT2G43860		Pectin lyase-like superfamily protein	GO:0004650; GO:0005975	polygalacturonase activity; carbohydrate metabolic process
BraA07g030880.3C	-1.62229	22542818	22543798	+	includeFeature	-217	Bra004046	AT5G43690		P-loop containing nucleoside triphosphate hydrolases superfamily protein	GO:0008146	sulfotransferase activity
BraA07g030890.3C	-1.62229	22544780	22545154	-	includeFeature	2553	Bra004047	AT1G68180		RING/U-box superfamily protein
BraA07g027310.3C	-1.62186	20639489	20640028	+	includeFeature	-88	Bra003712	AT1G76650	CML38	calmodulin-like 38	GO:0005509	calcium ion binding
BraA06g039870.3C	-1.6218	26500989	26501273	-	downstream	5472
BraA05g025800.3C	-1.62175	19452636	19452872	-	includeFeature	671
BraA10g018970.3C	-1.61921	14025351	14028542	-	includeFeature	3341	Bra002410	AT5G22420	FAR5	fatty acid reductase 7
BraA01g008660.3C	-1.61759	4259904	4261210	-	downstream	6009	Bra011064	AT4G28830		S-adenosyl-L-methionine-dependent methyltransferases superfamily protein	GO:0003676; GO:0008168; GO:0032259	nucleic acid binding; methyltransferase activity; methylation
BraA06g043770.3C	-1.61687	28551926	28553959	+	includeFeature	-4725	Bra033676	AT2G38940	PHT3	phosphate transporter 1;4	GO:0005315; GO:0006817; GO:0016021; GO:0022857; GO:0055085	inorganic phosphate transmembrane transporter activity; phosphate ion transport; integral component of membrane; transmembrane transporter activity; transmembrane transport
BraA03g044640.3C	-1.6151	22540015	22541531	+	includeFeature	-1614	Bra012937	AT5G61610		Oleosin family protein	GO:0012511; GO:0016021	monolayer-surrounded lipid storage body; integral component of membrane
BraA03g044650.3C	-1.6151	22545928	22547108	+	includeFeature	-7527	Bra012936	AT5G61620		myb-like transcription factor family protein	GO:0003677	DNA binding
BraA03g044660.3C	-1.6151	22547349	22548142	-	includeFeature	9741	Bra012935	AT5G61630		transmembrane protein
BraA01g035340.3C	-1.61371	24186433	24187413	-	includeFeature	2612	Bra021238	AT3G17300		COMPLEX 1 LYR-like protein
BraA09g059530.3C	-1.61297	41947947	41948982	+	overlapEnd	54	Bra026846	AT1G14220		Ribonuclease T2 family protein
BraA03g049210.3C	-1.61113	25074093	25075742	-	overlapStart	941	Bra022056	AT5G10290	VPS60.1	leucine-rich repeat transmembrane protein kinase family protein	GO:0007034	vacuolar transport
BraA04g020760.3C	-1.61045	15602376	15615272	+	inside	10425	Bra035657	AT2G28990		Leucine-rich repeat protein kinase family protein	GO:0004672; GO:0005515; GO:0005524; GO:0006468	protein kinase activity; protein binding; ATP binding; protein phosphorylation
BraA05g004680.3C	-1.60981	2388119	2389459	+	includeFeature	-6718	Bra004869	AT2G44810	DAD1	alpha/beta-Hydrolases superfamily protein
BraA09g062390.3C	-1.60974	43310309	43310989	+	includeFeature	-108	Bra031665	AT1G09440		Protein kinase superfamily protein	GO:0005524	ATP binding
BraA09g062400.3C	-1.60974	43312618	43316433	+	includeFeature	-2417	Bra031664	AT1G09380		nodulin MtN21 /EamA-like transporter family protein	GO:0016020; GO:0016021; GO:0022857	membrane; integral component of membrane; transmembrane transporter activity
BraA09g062410.3C	-1.60974	43318285	43319676	-	includeFeature	9475	Bra031663	AT1G09350		galactinol synthase 3	GO:0016757	transferase activity, transferring glycosyl groups
BraA09g062420.3C	-1.60974	43321536	43322357	-	includeFeature	12156	Bra031662	AT1G09340	CRB	chloroplast RNA binding protein
BraA09g062430.3C	-1.60974	43323415	43325469	+	upstream	-13214	Bra031661	AT1G09320		agenet domain-containing protein
BraA10g024640.3C	-1.60873	16808415	16811289	-	overlapStart	1888	Bra008760	AT5G14400	CYP724A1	cytochrome P450, family 724, subfamily A, polypeptide 1	GO:0005506; GO:0016705; GO:0020037; GO:0055114	iron ion binding; oxidoreductase activity, acting on paired donors, with incorporation or reduction of molecular oxygen; heme binding; oxidation-reduction process
BraA04g021230.3C	-1.60375	15904590	15906531	+	inside	411	Bra039994	AT2G03430		Ankyrin repeat family protein	GO:0005515	protein binding
BraA09g007290.3C	-1.60264	4191340	4192691	-	includeFeature	3290	Bra035893	AT5G62470	MYB96	myb domain protein 96	GO:0003677	DNA binding
BraA08g018850.3C	-1.60225	14804977	14805357	-	includeFeature	2956	Bra010352
BraA09g011320.3C	-1.60125	6557213	6566231	+	overlapStart	-1012	Bra037230	AT5G28237		Pyridoxal-5'-phosphate-dependent enzyme family protein
BraA07g033920.3C	-1.60018	24188014	24189141	-	includeFeature	1340	Bra004345	AT5G66660		pectinesterase, putative (DUF677)
BraA07g030480.3C	-1.59979	22297857	22298500	-	overlapEnd	899	Bra004008	AT1G69085		E3 ubiquitin-protein ligase
BraA09g060130.3C	-1.59942	42214787	42215474	+	includeFeature	-2186	Bra026907	AT1G13390		translocase subunit seca
BraA09g060140.3C	-1.59942	42220839	42223131	+	upstream	-8238		AT2G30550		alpha/beta-Hydrolases superfamily protein
BraA08g008650.3C	-1.5994	7653310	7655443	-	overlapStart	1842	Bra035489	AT3G17450		hAT dimerization domain-containing protein	GO:0003677	DNA binding
BraA05g009690.3C	-1.59914	5169038	5170615	-	inside	1014	Bra005331	AT2G35540		DNAJ heat shock N-terminal domain-containing protein
BraA01g009390.3C	-1.59794	4702468	4703349	-	includeFeature	3548	Bra040183	AT4G17800		Putative AT-hook DNA-binding family protein
BraA04g013990.3C	-1.59509	10918246	10920954	+	overlapStart	-5445		AT5G41750		Disease resistance protein (TIR-NBS-LRR class) family
BraA01g025220.3C	-1.59479	14907373	14908826	-	overlapEnd	2425	Bra033812	AT3G13510		carboxyl-terminal peptidase, putative (DUF239)
BraA07g026620.3C	-1.59442	20216945	20217907	+	downstream	1456	Bra003645	AT1G78370		glutathione S-transferase TAU 20	GO:0005515	protein binding
BraA07g026630.3C	-1.59442	20219699	20220633	+	includeFeature	-1298	Bra003646	AT1G78340		glutathione S-transferase TAU 22	GO:0005515	protein binding
BraA07g026640.3C	-1.59442	20221497	20222838	+	includeFeature	-3096	Bra003647	AT1G78320		glutathione S-transferase TAU 23	GO:0005515	protein binding
BraA07g026650.3C	-1.59442	20223547	20224291	-	includeFeature	5890	Bra003648	AT1G78340		glutathione S-transferase TAU 22
BraA04g003470.3C	-1.59355	2163449	2163739	-	includeFeature	538
BraA06g039260.3C	-1.59041	26139979	26143005	-	overlapEnd	4404	Bra025115	AT2G03500		Homeodomain-like superfamily protein	GO:0003677	DNA binding
BraA02g012420.3C	-1.58925	6080904	6085098	-	overlapStart	1497	Bra020458	AT5G57280		S-adenosyl-L-methionine-dependent methyltransferases superfamily protein	GO:0004842; GO:0016567; GO:0046872	ubiquitin-protein transferase activity; protein ubiquitination; metal ion binding
BraA02g012430.3C	-1.58925	6086889	6088671	-	overlapEnd	5070	Bra020459	AT5G57220	CYP81F2	cytochrome P450, family 81, subfamily F, polypeptide 2	GO:0005506; GO:0016705; GO:0020037; GO:0055114	iron ion binding; oxidoreductase activity, acting on paired donors, with incorporation or reduction of molecular oxygen; heme binding; oxidation-reduction process
BraA08g022190.3C	-1.58899	16669869	16672547	+	overlapEnd	2132	Bra010658	AT4G39770		Haloacid dehalogenase-like hydrolase (HAD) superfamily protein	GO:0003824; GO:0005992	catalytic activity; trehalose biosynthetic process
BraA03g050760.3C	-1.58895	26132240	26132806	+	downstream	761	Bra019331
BraA03g050770.3C	-1.58895	26135597	26136034	+	includeFeature	-2596	Bra019330
BraA03g028220.3C	-1.58797	14123254	14126205	+	overlapEnd	2347	Bra000799	AT4G04510		cysteine-rich RLK (RECEPTOR-like protein kinase) 38	GO:0004672; GO:0004713; GO:0006468	protein kinase activity; protein tyrosine kinase activity; protein phosphorylation
BraA01g005890.3C	-1.58668	2830261	2830509	+	includeFeature	-460	Bra011323	AT4G32110		Beta-1,3-N-Acetylglucosaminyltransferase family protein
BraA10g027710.3C	-1.58584	18116934	18118222	+	overlapStart	-933	Bra009054	AT5G10170	MIPS2	myo-inositol-1-phosphate synthase 3
BraA09g054630.3C	-1.58487	39530543	39531914	-	includeFeature	5113	Bra039926	AT2G22760		basic helix-loop-helix (bHLH) DNA-binding superfamily protein	GO:0046983	protein dimerization activity
BraA01g014790.3C	-1.58364	7866139	7867549	+	includeFeature	-2938	Bra013758	AT4G24060		Dof-type zinc finger DNA-binding family protein	GO:0003677; GO:0006355	DNA binding; regulation of transcription, DNA-templated
BraA03g048320.3C	-1.58175	24481890	24482126	+	includeFeature	-1289	Bra012592	AT4G18510	CLE2	CLAVATA3/ESR-related 2
BraA06g002970.3C	-1.57896	1756020	1756760	-	includeFeature	1359	Bra018878	AT1G50930		Serine/Threonine-kinase
BraA04g017070.3C	-1.57778	13002392	13003042	+	overlapEnd	9	Bra032181	AT1G14650		SWAP (Suppressor-of-White-APricot)/surp domain-containing protein / ubiquitin family protein	GO:0003723; GO:0006396	RNA binding; RNA processing
BraA09g059720.3C	-1.57749	41986959	41992041	-	overlapStart	40	Bra026861	AT1G14080	FUT6	fucosyltransferase 6	GO:0008107; GO:0016020; GO:0042546	galactoside 2-alpha-L-fucosyltransferase activity; membrane; cell wall biogenesis
BraA09g059730.3C	-1.57749	41994846	41995337	+	includeFeature	-2845	Bra026862	AT1G14060		GCK domain-containing protein
BraA09g059740.3C	-1.57749	41996228	42001556	-	downstream	9555	Bra026863	AT1G14040		EXS (ERD1/XPR1/SYG1) family protein	GO:0016021	integral component of membrane
BraA08g020120.3C	-1.57674	15433931	15436631	+	includeFeature	-330	Bra010465	AT5G51860		K-box region and MADS-box transcription factor family protein	GO:0003700; GO:0005634; GO:0006355	sequence-specific DNA binding transcription factor activity; nucleus; regulation of transcription, DNA-templated
BraA02g015580.3C	-1.57573	8179689	8182242	+	includeFeature	-1288	Bra022571	AT5G51950		Glucose-methanol-choline (GMC) oxidoreductase family protein	GO:0016491; GO:0055114	oxidoreductase activity; oxidation-reduction process
BraA02g015590.3C	-1.57573	8182988	8184748	-	includeFeature	6347	Bra022570	AT5G51950		Glucose-methanol-choline (GMC) oxidoreductase family protein	GO:0016491; GO:0055114	oxidoreductase activity; oxidation-reduction process
BraA08g005230.3C	-1.57534	3953787	3958553	-	overlapStart	1352	Bra040861	AT3G23560	ALF5	MATE efflux family protein
BraA07g026990.3C	-1.56842	20442380	20443912	-	includeFeature	2511	Bra003682	AT1G77520		O-methyltransferase family protein	GO:0008168; GO:0008171; GO:0046983	methyltransferase activity; O-methyltransferase activity; protein dimerization activity
BraA09g010740.3C	-1.56781	6171658	6179155	+	inside	3743	Bra037285	AT2G16980	MEE15	Major facilitator superfamily protein	GO:0016021; GO:0055085	integral component of membrane; transmembrane transport
BraA03g040400.3C	-1.56581	20122077	20123813	+	includeFeature	-676	Bra001871	AT4G30090		golgin family A protein
BraA03g040410.3C	-1.56581	20125433	20125759	-	includeFeature	4358	Bra001872	AT4G14820		Pentatricopeptide repeat (PPR) superfamily protein
BraA05g005860.3C	-1.56524	2929982	2931705	-	overlapEnd	2704	Bra004974	AT2G40250		SGNH hydrolase-type esterase superfamily protein	GO:0016788	hydrolase activity, acting on ester bonds
BraA04g007490.3C	-1.56436	5142416	5142763	-	includeFeature	1562		AT4G09490		RNase H domain-containing protein	GO:0003676	nucleic acid binding
BraA04g005900.3C	-1.56398	3932157	3934014	+	overlapEnd	1244	Bra014862	AT3G53780	ATRBL4	RHOMBOID-like protein 4	GO:0004252; GO:0006508; GO:0016021	serine-type endopeptidase activity; proteolysis; integral component of membrane
BraA07g005130.3C	-1.56233	3996397	3997552	+	includeFeature	-796	Bra041119	AT2G15780		Cupredoxin superfamily protein	GO:0009055	electron carrier activity
BraA09g005330.3C	-1.56024	3154984	3156107	+	includeFeature	-2183	Bra036601	AT5G04380		S-adenosyl-L-methionine-dependent methyltransferases superfamily protein	GO:0008168	methyltransferase activity
BraA09g005340.3C	-1.56024	3158148	3158568	-	includeFeature	5767	Bra036600	AT5G26930		GATA transcription factor 23	GO:0003700; GO:0006355; GO:0008270; GO:0043565	sequence-specific DNA binding transcription factor activity; regulation of transcription, DNA-templated; zinc ion binding; sequence-specific DNA binding
BraA06g044050.3C	-1.5594	28675129	28679973	+	overlapStart	-528	Bra033651	AT5G42930		alpha/beta-Hydrolases superfamily protein
BraA06g033250.3C	-1.55878	22748736	22751050	+	includeFeature	-535	Bra009892	AT5G26250		Major facilitator superfamily protein	GO:0005215; GO:0016020; GO:0016021; GO:0022857; GO:0022891; GO:0055085	transporter activity; membrane; integral component of membrane; transmembrane transporter activity; substrate-specific transmembrane transporter activity; transmembrane transport
BraA06g033260.3C	-1.55878	22752880	22753107	+	includeFeature	-4679	Bra009893	AT5G26250		Major facilitator superfamily protein	GO:0016021; GO:0022857; GO:0055085	integral component of membrane; transmembrane transporter activity; transmembrane transport
BraA06g033270.3C	-1.55878	22754031	22754776	+	includeFeature	-5830	Bra009895	AT5G26280		TRAF-like family protein	GO:0005515	protein binding
BraA06g033280.3C	-1.55878	22754831	22755892	+	includeFeature	-6630	Bra009894	AT5G26280		TRAF-like family protein	GO:0005515	protein binding
BraA09g047260.3C	-1.55804	35785877	35789211	+	overlapEnd	3324	Bra007256	AT3G47580		Leucine-rich repeat protein kinase family protein	GO:0004672; GO:0005515; GO:0005524; GO:0006468	protein kinase activity; protein binding; ATP binding; protein phosphorylation
BraA09g047270.3C	-1.55804	35791925	35792310	-	includeFeature	3109	Bra007257	AT5G59480		Haloacid dehalogenase-like hydrolase (HAD) superfamily protein	GO:0008152; GO:0016787	metabolic process; hydrolase activity
BraA08g013570.3C	-1.55672	11603353	11606260	-	overlapStart	2859	Bra020953	AT4G20200		Terpenoid cyclases/Protein prenyltransferases superfamily protein	GO:0000287; GO:0008152; GO:0010333; GO:0016829	magnesium ion binding; metabolic process; terpene synthase activity; lyase activity
BraA08g032000.3C	-1.55672	21374245	21374751	+	overlapEnd	156	Bra018432	AT1G10590		Nucleic acid-binding, OB-fold-like protein
BraA09g054940.3C	-1.55653	39738368	39739282	-	includeFeature	1081	Bra038529	AT5G66630	DAR5	DA1-related protein 5
BraA10g006980.3C	-1.55649	4051611	4053961	+	overlapEnd	1590	Bra040259	AT1G45545		WEAK CHLOROPLAST MOVEMENT UNDER BLUE LIGHT-like protein (DUF827)
BraA01g006060.3C	-1.55608	2935543	2937056	+	overlapStart	-3542	Bra031685	AT2G17420	NTRA	NADPH-dependent thioredoxin reductase A	GO:0016491; GO:0055114	oxidoreductase activity; oxidation-reduction process
BraA02g030610.3C	-1.55569	20813834	20815494	-	overlapStart	93	Bra035978	AT5G43360	PHT3	phosphate transporter 1;3	GO:0005315; GO:0006817; GO:0016021; GO:0022857; GO:0055085	inorganic phosphate transmembrane transporter activity; phosphate ion transport; integral component of membrane; transmembrane transporter activity; transmembrane transport
BraA03g010390.3C	-1.55335	4480890	4482490	-	overlapEnd	7089	Bra006632	AT5G22730		F-box/RNI-like/FBD-like domains-containing protein	GO:0005515	protein binding
BraA07g032030.3C	-1.55204	23168778	23173308	+	upstream	-2777					GO:0003676; GO:0008270	nucleic acid binding; zinc ion binding
BraA08g002010.3C	-1.55019	1450634	1451767	+	includeFeature	-1233	Bra030976	AT1G55600	WRKY10	WRKY DNA-binding protein 10
BraA08g002020.3C	-1.55019	1454856	1455805	-	includeFeature	6404		AT1G52660		P-loop containing nucleoside triphosphate hydrolases superfamily protein
BraA08g002030.3C	-1.55019	1457916	1458836	+	overlapStart	-8515	Bra030978	AT1G55600	WRKY10	WRKY DNA-binding protein 10
BraA08g002040.3C	-1.55019	1458926	1459125	-	downstream	9724
BraA01g020320.3C	-1.54984	10906236	10907959	+	includeFeature	-1035	Bra038462	AT4G23355		carboxyl-terminal peptidase
BraA02g008530.3C	-1.54944	4042166	4048074	-	inside	4873		AT1G43760		DNAse I-like superfamily protein
BraA10g022670.3C	-1.54877	15896710	15901255	+	includeFeature	-309	Bra008562	AT1G34650	HDG9	homeodomain GLABROUS 10	GO:0003677; GO:0008289	DNA binding; lipid binding
BraA03g028170.3C	-1.54848	14075376	14078365	+	includeFeature	-175	Bra000796	AT4G04540		cysteine-rich RLK (RECEPTOR-like protein kinase) 39	GO:0004672; GO:0004713; GO:0005524; GO:0006468	protein kinase activity; protein tyrosine kinase activity; ATP binding; protein phosphorylation
BraA05g007360.3C	-1.54767	3747167	3749326	+	overlapStart	-2566	Bra005122	AT2G27320		NEP-interacting protein, putative (DUF239)
BraA07g010240.3C	-1.54746	10084439	10094774	+	overlapEnd	3962	Bra014901	AT4G15970		Nucleotide-diphospho-sugar transferase family protein
BraA03g048240.3C	-1.54701	24439073	24440221	-	overlapStart	820	Bra012600	AT4G18390		TEOSINTE BRANCHED 1, cycloidea and PCF transcription factor 2
BraA04g014490.3C	-1.54682	11221728	11222321	-	includeFeature	920		AT3G20980		Gag-Pol-related retrotransposon family protein
BraA04g030660.3C	-1.54518	21003090	21004910	-	includeFeature	2909	Bra040311	AT2G45420	LBD18	LOB domain-containing protein 18
BraA04g030670.3C	-1.54518	21010836	21011431	+	includeFeature	-8835	Bra040312	AT2G45410	LBD19	LOB domain-containing protein 19
BraA04g030680.3C	-1.54518	21014061	21018535	+	overlapStart	-12060	Bra040313	AT2G45400	BEN1	NAD(P)-binding Rossmann-fold superfamily protein	GO:0003824; GO:0050662	catalytic activity; coenzyme binding
BraA05g015580.3C	-1.54372	9105122	9106153	+	overlapEnd	879	Bra037072	AT1G02540		hypothetical protein	GO:0003677; GO:0006355	DNA binding; regulation of transcription, DNA-templated
BraA03g065340.3C	-1.54281	37762520	37768147	-	includeFeature	5746	Bra038569	AT1G61120	TPS04	terpene synthase 04	GO:0000287; GO:0008152; GO:0010333; GO:0016829	magnesium ion binding; metabolic process; terpene synthase activity; lyase activity
BraA06g042480.3C	-1.54273	27851403	27854624	+	overlapStart	-602	Bra025074	AT5G45520		Leucine-rich repeat (LRR) family protein
BraA07g030170.3C	-1.54061	22093292	22094011	-	includeFeature	1010	Bra003976	AT1G69880	ATH8	thioredoxin H-type 8	GO:0006662; GO:0015035; GO:0045454	glycerol ether metabolic process; protein disulfide oxidoreductase activity; cell redox homeostasis
BraA02g004040.3C	-1.54008	1976075	1977211	-	overlapEnd	3410	Bra023333	AT5G11600		hypothetical protein
BraA02g016310.3C	-1.53807	8676241	8677946	+	downstream	2160
BraA02g016320.3C	-1.53807	8679765	8680852	-	includeFeature	2451	Bra022511	AT5G50200	WR3	nitrate transmembrane transporter	GO:0010167; GO:0015706	response to nitrate; nitrate transport
BraA05g030590.3C	-1.53751	22458235	22461212	+	includeFeature	-2234	Bra022169	AT1G47390		F-box and associated interaction domains-containing protein
BraA02g019410.3C	-1.53699	11090954	11091365	-	includeFeature	1964	Bra001915	AT3G23605		Ubiquitin-like superfamily protein	GO:0005515	protein binding
BraA09g009960.3C	-1.53668	5659807	5661611	+	includeFeature	-2806	Bra037203	AT2G12646		PLATZ transcription factor family protein
BraA01g018140.3C	-1.53621	9659346	9661828	-	includeFeature	3227	Bra026352	AT4G27420		ABC-2 type transporter family protein	GO:0005524; GO:0016887	ATP binding; ATPase activity
BraA02g026420.3C	-1.53591	15848937	15849125	+	includeFeature	-1336		AT2G46030		ubiquitin-conjugating enzyme 6
BraA08g034350.3C	-1.534	22342261	22346795	+	overlapEnd	2940	Bra030610	AT1G05280		ERV-F (C)1 provirus ancestral Env polyprotein, putative (DUF604)
BraA10g010390.3C	-1.53398	8526978	8531315	+	includeFeature	-5777	Bra028276	AT5G51800		Protein kinase superfamily protein
BraA09g023790.3C	-1.53356	15906983	15907192	-	downstream	1191	Bra021585
BraA08g024410.3C	-1.53351	17825054	17825389	-	includeFeature	788	Bra010886	AT1G28270	RALFL4	ralf-like 4
BraA10g010560.3C	-1.53194	8694030	8698258	-	overlapStart	257	Bra028293	AT5G52140		RING/U-box superfamily protein
BraA08g015300.3C	-1.5319	12590750	12591106	-	upstream	-295	Bra020818	AT4G23493		hypothetical protein
BraA08g015310.3C	-1.5319	12592279	12592674	-	includeFeature	1273	Bra020817	AT4G23496	SP1L5	SPIRAL1-like5
BraA04g021830.3C	-1.53013	16283913	16284939	-	overlapStart	538	Bra021645	AT5G03480		RNA-binding (RRM/RBD/RNP motifs) family protein	GO:0003676	nucleic acid binding
BraA03g048530.3C	-1.52995	24623173	24625788	-	includeFeature	3387	Bra012572	AT3G62850		zinc finger protein-like protein	GO:0003676; GO:0005777; GO:0010468	nucleic acid binding; peroxisome; regulation of gene expression
BraA01g001440.3C	-1.52773	723003	724380	-	upstream	-421	Bra011764	AT4G37440		hypothetical protein
BraA02g042180.3C	-1.52497	29312947	29317943	+	overlapEnd	4654		AT5G25290		F-box family protein
BraA02g042190.3C	-1.52497	29320070	29320663	-	includeFeature	3062
BraA03g028270.3C	-1.52287	14149076	14149423	-	includeFeature	2822	Bra000804	AT4G04745		hypothetical protein
BraA03g063190.3C	-1.52247	35711225	35716045	+	inside	2376	Bra039867	AT5G05200		Protein kinase superfamily protein
BraA04g003920.3C	-1.52078	2418004	2418297	+	includeFeature	-803	Bra014685
BraA06g038410.3C	-1.52041	25506733	25507347	+	includeFeature	-132	Bra025198	AT3G26310	CYP71B35	cytochrome P450, family 71, subfamily B, polypeptide 35	GO:0005506; GO:0016705; GO:0020037; GO:0055114	iron ion binding; oxidoreductase activity, acting on paired donors, with incorporation or reduction of molecular oxygen; heme binding; oxidation-reduction process
BraA03g038400.3C	-1.51993	19008362	19010143	+	includeFeature	-4561	Bra001710	AT3G18550	BRC1	TCP family transcription factor
BraA10g021340.3C	-1.51901	15263462	15269866	-	inside	1465	Bra002191	AT5G18860		inosine-uridine preferring nucleoside hydrolase family protein
BraA08g018330.3C	-1.51868	14565687	14568887	+	upstream	-3486	Bra010312	AT4G29920		Double Clp-N motif-containing P-loop nucleoside triphosphate hydrolases superfamily protein	GO:0019538	protein metabolic process
BraA09g041630.3C	-1.51732	32436893	32441156	+	inside	1708	Bra036081	AT3G50400		GDSL-like Lipase/Acylhydrolase superfamily protein
BraA05g011610.3C	-1.51704	6240045	6243531	-	overlapStart	1530	Bra005516	AT4G02400		U3 ribonucleoprotein (Utp) family protein
BraA05g011620.3C	-1.51704	6244660	6245167	-	includeFeature	3166	Bra005516	AT2G33190		F-box only protein (DUF295)
BraA02g027640.3C	-1.51431	16952199	16952477	-	includeFeature	1676	Bra018499
BraA02g027650.3C	-1.51431	16953180	16953614	-	includeFeature	2813		AT5G40600		bromodomain testis-specific protein
BraA02g027660.3C	-1.51431	16956460	16960036	+	includeFeature	-5659	Bra018498	AT4G04605		Myb-like DNA-binding domain protein	GO:0003677	DNA binding
BraA06g001700.3C	-1.51362	1059786	1060954	+	includeFeature	-2785	Bra018998	AT1G52890		NAC domain containing protein 19	GO:0003677; GO:0006355	DNA binding; regulation of transcription, DNA-templated
BraA03g054890.3C	-1.51337	28535697	28541184	+	overlapEnd	4904	Bra024164	AT4G29100		basic helix-loop-helix (bHLH) DNA-binding superfamily protein	GO:0046983	protein dimerization activity
BraA03g020080.3C	-1.51311	9591080	9593091	+	overlapStart	-79	Bra000059	AT2G38380		Peroxidase superfamily protein	GO:0004601; GO:0006979; GO:0020037; GO:0055114	peroxidase activity; response to oxidative stress; heme binding; oxidation-reduction process
BraA04g028670.3C	-1.51126	20018872	20021052	+	includeFeature	-671	Bra016988	AT2G40520		Nucleotidyltransferase family protein	GO:0016779	nucleotidyltransferase activity
BraA04g025030.3C	-1.50929	18054232	18055300	-	upstream	-101	Bra017328	AT2G35240		plastid developmental protein DAG
BraA04g025040.3C	-1.50929	18055623	18057592	-	includeFeature	2191	Bra017327	AT2G35250		NEP-interacting protein, putative (DUF239)
BraA05g012970.3C	-1.50929	7100226	7100676	-	upstream	-125	Bra005649
BraA01g035310.3C	-1.50903	24169555	24173047	+	overlapEnd	2046	Bra021239	AT4G39830		Cupredoxin superfamily protein	GO:0005507; GO:0016491; GO:0055114	copper ion binding; oxidoreductase activity; oxidation-reduction process
BraA01g035320.3C	-1.50903	24173860	24174336	-	includeFeature	2735	Bra033635	AT5G54330		hypothetical protein (DUF295)
BraA01g035330.3C	-1.50903	24174371	24174892	-	includeFeature	3291	Bra033635	AT4G13680		hypothetical protein (DUF295)
BraA08g002620.3C	-1.50826	1932740	1933192	-	overlapStart	391	Bra014284	AT5G56800		Protein with RNI-like/FBD-like domain
BraA09g012130.3C	-1.50803	7124539	7125060	-	includeFeature	859	Bra036696	AT2G19980		CAP (Cysteine-rich secretory proteins, Antigen 5, and Pathogenesis-related 1 protein) superfamily protein
BraA09g003720.3C	-1.50651	2355005	2358634	-	includeFeature	4433	Bra036222	AT3G29060		EXS (ERD1/XPR1/SYG1) family protein	GO:0016021	integral component of membrane
BraA10g018340.3C	-1.50564	13581866	13585626	+	downstream	4135	Bra002468	AT5G60600		4-hydroxy-3-methylbut-2-enyl diphosphate synthase	GO:0003824	catalytic activity
BraA01g035440.3C	-1.50282	24256742	24257321	-	overlapStart	520	Bra021227	AT3G17152		Plant invertase/pectin methylesterase inhibitor superfamily protein	GO:0004857	enzyme inhibitor activity
BraA09g048710.3C	-1.5027	36555210	36556009	-	includeFeature	3408	Bra007385	AT3G58190	LBD29	lateral organ boundaries-domain 29
BraA05g010980.3C	-1.50118	5881396	5881641	-	includeFeature	640	Bra005459	AT2G34050		ATP synthase F1 complex assembly factor
BraA05g010990.3C	-1.50118	5883365	5886009	+	includeFeature	-2364	Bra005457	AT2G34070		TRICHOME BIREFRINGENCE-LIKE 37
BraA05g011000.3C	-1.50118	5886711	5888664	-	includeFeature	7663	Bra005456	AT2G34060		Peroxidase superfamily protein	GO:0004601; GO:0006979; GO:0020037; GO:0055114	peroxidase activity; response to oxidative stress; heme binding; oxidation-reduction process
BraA05g011010.3C	-1.50118	5890741	5892069	+	upstream	-9740	Bra005459	AT2G34050		ATP synthase F1 complex assembly factor	GO:0005739; GO:0006461	mitochondrion; protein complex assembly
BraA09g054680.3C	-1.49999	39569039	39574502	-	overlapStart	901	Bra039921	AT2G22630	AGL17	AGAMOUS-like 17	GO:0003700; GO:0005634; GO:0006355	sequence-specific DNA binding transcription factor activity; nucleus; regulation of transcription, DNA-templated
BraA10g022800.3C	-1.49993	15958214	15958549	+	includeFeature	-13		AT5G17165		hypothetical protein
BraA10g022810.3C	-1.49993	15959423	15959731	+	overlapStart	-1222	Bra008576	AT5G17160		aspartic/glutamic acid-rich protein
BraA02g039610.3C	-1.49981	27585389	27588671	+	overlapEnd	12	Bra020702	AT5G48410	GLR1.3	glutamate receptor 1.3	GO:0004970; GO:0016020	ionotropic glutamate receptor activity; membrane
BraA09g006190.3C	-1.49918	3603345	3605020	+	overlapEnd	1656	Bra036510	AT5G24318		O-Glycosyl hydrolases family 17 protein
BraA05g013460.3C	-1.49868	7429749	7430471	-	includeFeature	3070	Bra018271	AT2G31230		ethylene-responsive element binding factor 15	GO:0003677; GO:0003700; GO:0006355	DNA binding; sequence-specific DNA binding transcription factor activity; regulation of transcription, DNA-templated
BraA03g019830.3C	-1.4984	9405188	9410386	-	overlapStart	185	Bra000032	AT2G37980		O-fucosyltransferase family protein
BraA05g011600.3C	-1.49803	6231595	6236748	+	downstream	5406
BraA02g027720.3C	-1.49774	17074104	17076157	+	includeFeature	-303	Bra018491	AT4G08670		Bifunctional inhibitor/lipid-transfer protein/seed storage 2S albumin superfamily protein
BraA05g011060.3C	-1.49762	5933089	5934666	+	includeFeature	-9488	Bra005464	AT2G33880	HB-3	homeobox-3	GO:0003677	DNA binding
BraA02g022670.3C	-1.49729	13254541	13255425	+	includeFeature	-740	Bra008185	AT1G75240	AtHB33	homeobox protein 33	GO:0003677	DNA binding
BraA02g001550.3C	-1.49574	791687	792347	+	overlapEnd	114	Bra028773	AT5G05060		Cystatin/monellin superfamily protein
BraA04g002120.3C	-1.49541	1311955	1314072	+	includeFeature	-1154	Bra014518	AT5G56530		tRNA-splicing ligase (DUF239)
BraA04g002130.3C	-1.49541	1315719	1316198	+	includeFeature	-4918	Bra014519	AT1G75950	SKP1	S phase kinase-associated protein 1
BraA01g009540.3C	-1.49515	4813051	4814217	-	overlapStart	1016	Bra013272	AT4G17980		NAC domain containing protein 71	GO:0003677; GO:0006355	DNA binding; regulation of transcription, DNA-templated
BraA07g001690.3C	-1.49465	1228166	1228718	-	upstream	-483	Bra037261	AT1G74150		Galactose oxidase/kelch repeat superfamily protein
BraA05g030850.3C	-1.49307	22665755	22674884	-	inside	5283	Bra027171	AT3G16340	PDR1	pleiotropic drug resistance 1	GO:0005524; GO:0016887	ATP binding; ATPase activity
BraA04g014890.3C	-1.49123	11465186	11466615	+	overlapStart	-585	Bra025428	AT5G38910		RmlC-like cupins superfamily protein	GO:0030145; GO:0045735	manganese ion binding; nutrient reservoir activity
BraA02g018700.3C	-1.49082	10551679	10552023	-	includeFeature	1422	Bra038351	AT1G68795	CLE12	CLAVATA3/ESR-RELATED 12
BraA03g016180.3C	-1.49035	7468308	7470150	-	overlapStart	749	Bra022795	AT2G30370		allergen-like protein
BraA02g030990.3C	-1.48998	21124276	21124503	-	includeFeature	902
BraA02g012170.3C	-1.48964	5937971	5939143	-	includeFeature	1742	Bra020431	AT5G55440		F-box protein, putative (DUF295)
BraA02g012180.3C	-1.48964	5941058	5941462	+	includeFeature	-3657		AT5G55440		F-box protein, putative (DUF295)
BraA02g012190.3C	-1.48964	5942509	5943536	-	includeFeature	6135	Bra020432	AT5G57560		Xyloglucan endotransglucosylase/hydrolase family protein	GO:0004553; GO:0005975	hydrolase activity, hydrolyzing O-glycosyl compounds; carbohydrate metabolic process
BraA07g018990.3C	-1.48941	16119215	16119550	+	includeFeature	-4614
BraA03g026220.3C	-1.48937	12967034	12969270	+	upstream	-1233	Bra000616	AT5G50280		Pentatricopeptide repeat (PPR) superfamily protein
BraA09g052490.3C	-1.48919	38329230	38331027	-	includeFeature	2826	Bra040439	AT3G63250	HMT2	homocysteine methyltransferase 2
BraA09g052500.3C	-1.48919	38331494	38332991	-	downstream	4790	Bra007738	AT3G63260	ATMRK1	Protein kinase superfamily protein	GO:0004672; GO:0005524; GO:0006468	protein kinase activity; ATP binding; protein phosphorylation
BraA04g003960.3C	-1.48902	2453419	2456162	+	includeFeature	-618		AT3G56530		NAC domain containing protein 64	GO:0003677; GO:0006355	DNA binding; regulation of transcription, DNA-templated
BraA07g024060.3C	-1.48864	18950131	18954970	+	overlapStart	-930	Bra003391	AT2G43790		MAP kinase 6	GO:0004672; GO:0005524; GO:0006468	protein kinase activity; ATP binding; protein phosphorylation
BraA10g023850.3C	-1.48852	16438379	16440022	+	overlapStart	-3578	Bra008681	AT5G15700		DNA/RNA polymerases superfamily protein
BraA02g002270.3C	-1.48817	1135488	1141221	+	overlapStart	-1087	Bra028705	AT5G07210	ARR21	response regulator 21	GO:0000160; GO:0003677	phosphorelay signal transduction system; DNA binding
BraA02g043740.3C	-1.48809	30260789	30264072	+	overlapEnd	2412	Bra029255	AT5G62500	ATEB1B	end binding protein 1B	GO:0005515; GO:0008017	protein binding; microtubule binding
BraA10g000860.3C	-1.48674	444137	445171	+	includeFeature	-2136	Bra033294	AT1G01030	NGA3	AP2/B3-like transcriptional factor family protein	GO:0003677	DNA binding
BraA08g021800.3C	-1.48447	16486390	16497084	+	inside	2411	Bra010624	AT4G37950		Rhamnogalacturonate lyase family protein	GO:0003824; GO:0005975; GO:0030246	catalytic activity; carbohydrate metabolic process; carbohydrate binding
BraA07g041520.3C	-1.48379	27998552	28000360	-	overlapStart	559	Bra035033	AT1G78390	NCED9	nine-cis-epoxycarotenoid dioxygenase 9	GO:0016702; GO:0055114	oxidoreductase activity, acting on single donors with incorporation of molecular oxygen, incorporation of two atoms of oxygen; oxidation-reduction process
BraA07g041530.3C	-1.48379	28005077	28006447	-	includeFeature	6646	Bra035034	AT1G78400		Pectin lyase-like superfamily protein	GO:0004650; GO:0005975	polygalacturonase activity; carbohydrate metabolic process
BraA09g040620.3C	-1.4815	31714053	31714757	+	overlapStart	-252	Bra031386	AT1G22340		UDP-glucosyl transferase 85A7
BraA07g030270.3C	-1.48073	22161856	22162971	-	downstream	6570	Bra003987	AT1G69680		ran guanine nucleotide release factor, putative (Mog1/PsbP/DUF1795-like photosystem II reaction center PsbP family protein)
BraA06g029670.3C	-1.48065	20526684	20531087	-	includeFeature	5686	Bra024452	AT2G18960		H[+]-ATPase 1
BraA03g035610.3C	-1.48056	17568833	17569679	-	upstream	-122		AT3G12940		hypothetical protein
BraA03g035620.3C	-1.48056	17572645	17573889	-	includeFeature	4088
BraA03g035630.3C	-1.48056	17575781	17576803	-	includeFeature	7002	Bra001478	AT3G12970		serine/arginine repetitive matrix-like protein
BraA09g010840.3C	-1.47989	6235682	6238124	+	downstream	2919	Bra037277	AT2G17290	CPK6	Calcium-dependent protein kinase family protein	GO:0004672; GO:0005509; GO:0005524; GO:0006468	protein kinase activity; calcium ion binding; ATP binding; protein phosphorylation
BraA09g010850.3C	-1.47989	6238726	6239730	+	includeFeature	-125		AT3G51171	SON1	F-box and associated interaction domains-containing protein
BraA09g010860.3C	-1.47989	6241046	6241357	-	includeFeature	2756	Bra037276	AT5G16950		krueppel-like factor
BraA04g025780.3C	-1.47884	18443387	18443578	+	includeFeature	-1186	Bra017253
BraA05g014260.3C	-1.47862	8073404	8076734	+	overlapStart	-1003	Bra021600	AT2G29995		PSY3-like protein
BraA06g037470.3C	-1.47799	25028672	25036569	-	overlapStart	168	Bra025290	AT5G66900		Disease resistance protein (CC-NBS-LRR class) family
BraA09g034820.3C	-1.47793	27517540	27521227	+	overlapStart	-6739	Bra032368	AT1G30240		proline-, glutamic acid/leucine-rich protein	GO:0005488	binding
BraA06g009510.3C	-1.47785	5206334	5207793	-	includeFeature	1592	Bra019741	AT1G12080		Vacuolar calcium-binding protein-like protein
BraA04g014780.3C	-1.47624	11383264	11385777	+	includeFeature	-1263	Bra025437	AT5G37810	NIP4;1	NOD26-like intrinsic protein 4;1
BraA03g058900.3C	-1.47609	31199819	31202666	+	includeFeature	-1618	Bra017663	AT4G34580	COW1	Sec14p-like phosphatidylinositol transfer family protein	GO:0005215; GO:0005622; GO:0006810	transporter activity; intracellular; transport
BraA03g050250.3C	-1.47464	25783511	25790781	-	inside	7180	Bra019374	AT4G22570	APT3	adenine phosphoribosyl transferase 3	GO:0009116	nucleoside metabolic process
BraA05g026440.3C	-1.47404	19950030	19952170	+	includeFeature	-29	Bra035750	AT3G20740	FIE	Transducin/WD40 repeat-like superfamily protein	GO:0005515	protein binding
BraA03g010910.3C	-1.47369	4708891	4710937	+	downstream	2510	Bra006674	AT5G60210		ROP interactive partner 5
BraA03g010920.3C	-1.47369	4713439	4714313	-	includeFeature	2912	Bra006675	AT5G60200		TARGET OF MONOPTEROS 6	GO:0003677; GO:0006355	DNA binding; regulation of transcription, DNA-templated
BraA04g025580.3C	-1.47287	18335490	18337067	+	overlapEnd	911	Bra017275	AT2G38940	ATPT2	phosphate transporter 1;4	GO:0005315; GO:0006817; GO:0016021; GO:0022857; GO:0055085	inorganic phosphate transmembrane transporter activity; phosphate ion transport; integral component of membrane; transmembrane transporter activity; transmembrane transport
BraA09g016510.3C	-1.47286	10152609	10158301	-	overlapStart	3700	Bra027098	AT1G61120	TPS04	terpene synthase 04	GO:0000287; GO:0008152; GO:0010333; GO:0016829	magnesium ion binding; metabolic process; terpene synthase activity; lyase activity
BraA04g031440.3C	-1.47117	21359777	21361964	+	inside	424	Bra037680	AT2G43860		Pectin lyase-like superfamily protein	GO:0004650; GO:0005975	polygalacturonase activity; carbohydrate metabolic process
BraA03g016400.3C	-1.47092	7587239	7591795	-	downstream	8394
BraA05g015080.3C	-1.47014	8643844	8646645	+	overlapStart	-643	Bra039499	AT3G47290		phosphatidylinositol-speciwc phospholipase C8
BraA02g011550.3C	-1.46995	5606449	5607513	-	overlapStart	712	Bra004922
BraA01g008450.3C	-1.46943	4143238	4143990	-	includeFeature	5789		AT1G40390		DNAse I-like superfamily protein
BraA03g057590.3C	-1.4692	30272346	30273286	+	downstream	1255	Bra037034	AT4G32930		hypothetical protein
BraA03g057600.3C	-1.4692	30274063	30275572	-	includeFeature	1971	Bra037033	AT4G32950		Protein phosphatase 2C family protein
BraA08g001450.3C	-1.46783	1023859	1024966	+	includeFeature	-58
BraA09g007920.3C	-1.46698	4572176	4575407	-	overlapEnd	4406	Bra037747	AT5G08640	FLS	flavonol synthase 1	GO:0016491; GO:0055114	oxidoreductase activity; oxidation-reduction process
BraA07g003770.3C	-1.46604	2868962	2871905	-	upstream	-296	Bra002036	AT2G17250		CCAAT-binding factor
BraA09g037870.3C	-1.46586	29911971	29912575	+	overlapStart	-570		AT3G24255		RNA-directed DNA polymerase (reverse transcriptase)-related family protein
BraA02g005550.3C	-1.46457	2626098	2626322	+	includeFeature	-697	Bra023476	AT5G18150		Methyltransferase-related protein
BraA01g031490.3C	-1.46448	21383470	21386106	-	overlapStart	705		AT4G38180		FAR1-related sequence 5	GO:0006355; GO:0008270	regulation of transcription, DNA-templated; zinc ion binding
BraA05g023480.3C	-1.46384	17341995	17344127	+	downstream	2206
BraA06g033740.3C	-1.46324	23031121	23031426	-	includeFeature	4425	Bra009936
BraA02g045560.3C	-1.46188	31272530	31274085	+	includeFeature	-3329	Bra031828	AT5G66850	MAPKKK5	mitogen-activated protein kinase kinase kinase 5	GO:0004672; GO:0005524; GO:0006468	protein kinase activity; ATP binding; protein phosphorylation
BraA02g016790.3C	-1.46173	8994078	8995066	-	includeFeature	4865	Bra039737	AT1G65690		Late embryogenesis abundant (LEA) hydroxyproline-rich glycoprotein family
BraA02g016800.3C	-1.46173	8996688	8998143	-	overlapEnd	7942	Bra039738	AT1G65700		Small nuclear ribonucleoprotein family protein
BraA02g032350.3C	-1.46155	22282630	22285814	+	overlapEnd	2571	Bra022002	AT5G45950		GDSL-like Lipase/Acylhydrolase superfamily protein	GO:0016788	hydrolase activity, acting on ester bonds
BraA06g004330.3C	-1.46125	2587117	2590916	-	overlapEnd	4315	Bra018750	AT1G23160		Auxin-responsive GH3 family protein
BraA06g037230.3C	-1.46112	24883971	24885667	+	overlapStart	-4570	Bra025317	AT3G28007		Nodulin MtN3 family protein
BraA07g027720.3C	-1.46048	20868698	20870048	+	includeFeature	-1697	Bra003749	AT1G75520	SRS5	SHI-related sequence 5
BraA07g027730.3C	-1.46048	20873550	20875073	+	upstream	-6549	Bra003750	AT1G75510		Transcription initiation factor IIF, beta subunit
BraA01g011080.3C	-1.46044	5764818	5766434	+	includeFeature	-817	Bra013428	AT4G19840	ATPP2-A1	phloem protein 2-A1
BraA01g011090.3C	-1.46044	5768274	5768865	+	overlapStart	-4273	Bra013429	AT4G19850	ATPP2-A2	lectin-like protein
BraA03g027250.3C	-1.46011	13474504	13481261	-	overlapEnd	7060	Bra000710	AT4G10380	NIP5;1	NOD26-like intrinsic protein 5;1
BraA07g022280.3C	-1.45914	18012311	18013336	+	includeFeature	-6110	Bra003232	AT3G56220		transcription regulator	GO:0046983	protein dimerization activity
BraA07g022290.3C	-1.45914	18014567	18015160	-	includeFeature	8959	Bra003233	AT4G04090		BTB/POZ domain-containing protein	GO:0005515	protein binding
BraA07g022300.3C	-1.45914	18015974	18016657	-	includeFeature	10456	Bra003233	AT2G40450		BTB/POZ domain-containing protein	GO:0005515	protein binding
BraA07g022310.3C	-1.45914	18017022	18018106	-	includeFeature	11905	Bra003233	AT3G56230		BTB/POZ domain-containing protein
BraA07g022320.3C	-1.45914	18019641	18020511	-	includeFeature	14310	Bra003234	AT3G56240	CCH	copper chaperone	GO:0030001; GO:0046872	metal ion transport; metal ion binding
BraA04g025590.3C	-1.45878	18339197	18340306	-	inside	1105	Bra017274	AT1G33530		F-box family protein	GO:0005515	protein binding
BraA04g027270.3C	-1.45775	19262656	19263249	+	includeFeature	-1055	Bra017112	AT2G38540	LP1	lipid transfer protein 1	GO:0006869; GO:0008289	lipid transport; lipid binding
BraA04g027280.3C	-1.45775	19268418	19269314	-	includeFeature	7713	Bra017111	AT2G38640		LURP-one-like protein (DUF567)
BraA04g004100.3C	-1.45768	2533277	2533522	+	includeFeature	-2876	Bra014707	AT3G57100		transmembrane protein, putative (DUF677)
BraA04g024430.3C	-1.45726	17747933	17748394	+	includeFeature	-732	Bra021889	AT2G34000		RING/U-box superfamily protein
BraA05g003050.3C	-1.45643	1660336	1660872	+	includeFeature	-535	Bra004711	AT2G42610	LSH10	LIGHT-DEPENDENT SHORT HYPOCOTYLS-like protein (DUF640)
BraA06g010880.3C	-1.45547	5909084	5910166	+	includeFeature	-483	Bra026193	AT1G14730		Cytochrome b561/ferric reductase transmembrane protein family
BraA06g010890.3C	-1.45547	5910831	5913411	-	downstream	4810	Bra026192	AT1G14740		class I heat shock protein, putative (DUF1423)
BraA07g020490.3C	-1.45453	16998670	17000097	-	includeFeature	1496	Bra028492	AT5G41250		Exostosin family protein
BraA05g020490.3C	-1.45407	13387672	13389643	-	overlapStart	842		AT1G52950		Nucleic acid-binding, OB-fold-like protein
BraA05g020500.3C	-1.45407	13391367	13393382	-	includeFeature	4581
BraA05g020510.3C	-1.45407	13393479	13397043	-	overlapEnd	8242		AT1G52950		Nucleic acid-binding, OB-fold-like protein
BraA09g019780.3C	-1.45386	12746354	12746608	-	downstream	3207		AT3G49230		transmembrane protein
BraA03g016550.3C	-1.45315	7655790	7656449	+	includeFeature	-589	Bra022823	AT2G31050		Cupredoxin superfamily protein	GO:0009055	electron carrier activity
BraA03g016560.3C	-1.45315	7656943	7661304	-	overlapEnd	6103	Bra022824	AT2G31060		elongation factor family protein	GO:0003924; GO:0005525	GTPase activity; GTP binding
BraA02g038330.3C	-1.45244	26754357	26757076	-	overlapStart	475	Bra033059	AT3G28780		transmembrane protein, putative (DUF1216)
BraA02g038340.3C	-1.45244	26758058	26758491	+	includeFeature	-1457		AT1G13440	GAPC2	glyceraldehyde-3-phosphate dehydrogenase C2
BraA03g020160.3C	-1.45237	9617749	9619041	-	overlapStart	1040	Bra000066	AT2G38490	CIPK22	CBL-interacting Serine/Threonine-kinase	GO:0004672; GO:0005524; GO:0006468	protein kinase activity; ATP binding; protein phosphorylation
BraA03g020170.3C	-1.45237	9622547	9624199	-	overlapEnd	6198	Bra000067	AT2G38500		2-oxoglutarate (2OG) and Fe(II)-dependent oxygenase superfamily protein
BraA07g026540.3C	-1.45149	20180183	20180759	+	includeFeature	-582	Bra003637	AT1G78815	LSH7	LIGHT-DEPENDENT SHORT HYPOCOTYLS-like protein (DUF640)
BraA07g026550.3C	-1.45149	20183279	20184968	+	includeFeature	-3678	Bra003638	AT1G78750		F-box/RNI-like superfamily protein	GO:0005515	protein binding
BraA07g026560.3C	-1.45149	20185397	20187097	-	includeFeature	7496	Bra003639	AT1G78710		TRICHOME BIREFRINGENCE-LIKE 42
BraA07g026570.3C	-1.45149	20189051	20190132	-	downstream	10531	Bra003640	AT1G78600	LZF1	light-regulated zinc finger protein 1	GO:0005622; GO:0008270	intracellular; zinc ion binding
BraA03g021720.3C	-1.45142	10376483	10379585	-	overlapEnd	4584	Bra000212	AT2G40900		nodulin MtN21 /EamA-like transporter family protein	GO:0016020; GO:0016021; GO:0022857	membrane; integral component of membrane; transmembrane transporter activity
BraA01g035600.3C	-1.44914	24373487	24373927	+	includeFeature	-686		AT3G16970		Plant self-incompatibility protein S1 family
BraA01g035610.3C	-1.44914	24376225	24376973	-	includeFeature	4172	Bra021211	AT3G16900		LURP-one-like protein (DUF567)
BraA09g025440.3C	-1.44905	17120031	17121257	+	overlapStart	-1630		AT4G04900	RIC10	ROP-interactive CRIB motif-containing protein 10
BraA02g012730.3C	-1.44708	6388476	6390498	+	overlapEnd	125	Bra035627	AT5G56640	MIOX5	myo-inositol oxygenase 5
BraA04g029310.3C	-1.44675	20330779	20332257	-	upstream	-144		AT5G32613		Zinc knuckle (CCHC-type) family protein	GO:0003676; GO:0008270	nucleic acid binding; zinc ion binding
BraA01g023160.3C	-1.4463	13162781	13163473	+	includeFeature	-4780	Bra030002	AT3G50330	HEC2	basic helix-loop-helix (bHLH) DNA-binding superfamily protein	GO:0046983	protein dimerization activity
BraA06g036600.3C	-1.44547	24540676	24540936	+	downstream	725	Bra025373	AT3G29034		transmembrane protein
BraA04g026750.3C	-1.44535	18970624	18974710	-	includeFeature	5909	Bra017159	AT2G37700		Fatty acid hydroxylase superfamily	GO:0005506; GO:0008610; GO:0016491; GO:0055114	iron ion binding; lipid biosynthetic process; oxidoreductase activity; oxidation-reduction process
BraA09g055230.3C	-1.44533	39877972	39879504	-	includeFeature	1903	Bra031222	AT2G21910	CYP96A5	cytochrome P450, family 96, subfamily A, polypeptide 5	GO:0005506; GO:0016705; GO:0020037; GO:0055114	iron ion binding; oxidoreductase activity, acting on paired donors, with incorporation or reduction of molecular oxygen; heme binding; oxidation-reduction process
BraA03g023460.3C	-1.44462	11247959	11249634	-	includeFeature	4433	Bra000362	AT2G44745		WRKY family transcription factor	GO:0003700; GO:0006355; GO:0043565	sequence-specific DNA binding transcription factor activity; regulation of transcription, DNA-templated; sequence-specific DNA binding
BraA07g027580.3C	-1.44444	20783883	20786984	-	overlapEnd	3783	Bra003737	AT1G75880		SGNH hydrolase-type esterase superfamily protein	GO:0016788	hydrolase activity, acting on ester bonds
BraA02g019610.3C	-1.44302	11253607	11255013	+	inside	394	Bra007896	AT1G70110		Concanavalin A-like lectin protein kinase family protein	GO:0004672; GO:0005524; GO:0006468; GO:0030246	protein kinase activity; ATP binding; protein phosphorylation; carbohydrate binding
BraA05g000990.3C	-1.44259	602948	604106	+	downstream	1653	Bra004499	AT2G46890		3-oxo-5-alpha-steroid 4-dehydrogenase (DUF1295)	GO:0005737; GO:0006629; GO:0016021; GO:0016627	cytoplasm; lipid metabolic process; integral component of membrane; oxidoreductase activity, acting on the CH-CH group of donors
BraA05g001000.3C	-1.44259	604656	606337	+	includeFeature	-55	Bra004500	AT2G46880	PAP14	purple acid phosphatase 14	GO:0016787	hydrolase activity
BraA05g001010.3C	-1.44259	608199	608990	-	includeFeature	4389	Bra004501	AT2G46870	NGA1	AP2/B3-like transcriptional factor family protein	GO:0003677	DNA binding
BraA10g021360.3C	-1.44058	15276587	15279647	-	overlapStart	246	Bra002189	AT5G18840		Major facilitator superfamily protein	GO:0016020; GO:0016021; GO:0022857; GO:0022891; GO:0055085	membrane; integral component of membrane; transmembrane transporter activity; substrate-specific transmembrane transporter activity; transmembrane transport
BraA10g021370.3C	-1.44058	15281804	15285816	-	overlapEnd	6415	Bra002188	AT5G18830	SPL7	squamosa promoter binding protein-like 7	GO:0003677; GO:0005634	DNA binding; nucleus
BraA03g045290.3C	-1.43939	22930658	22938973	+	inside	3143	Bra012882	AT3G50890	AtHB28	homeobox protein 28
BraA06g023760.3C	-1.43847	16299195	16303845	+	inside	6	Bra019485	AT3G46490		2-oxoglutarate (2OG) and Fe(II)-dependent oxygenase superfamily protein	GO:0016491; GO:0055114	oxidoreductase activity; oxidation-reduction process
BraA05g012290.3C	-1.43823	6669850	6671290	+	overlapStart	-2049	Bra005609	AT2G32150		Haloacid dehalogenase-like hydrolase (HAD) superfamily protein
BraA06g031470.3C	-1.43789	21688541	21690337	-	overlapStart	936	Bra009731	AT5G24090		chitinase A	GO:0005975	carbohydrate metabolic process
BraA03g036220.3C	-1.43785	17884290	17885675	+	includeFeature	-289	Bra001532	AT3G13960	AtGRF5	growth-regulating factor 5	GO:0005634; GO:0006351; GO:0032502	nucleus; transcription, DNA-templated; developmental process
BraA04g017270.3C	-1.43731	13188788	13190421	+	overlapStart	-187	Bra032162	AT2G23540		GDSL-like Lipase/Acylhydrolase superfamily protein	GO:0016788	hydrolase activity, acting on ester bonds
BraA02g018530.3C	-1.43695	10423903	10425929	-	overlapEnd	2528		AT4G03728		hypothetical protein
BraA02g037830.3C	-1.43681	26478351	26478749	+	includeFeature	-6150	Bra033019	AT3G27650	LBD25	LOB domain-containing protein 25
BraA02g037840.3C	-1.43681	26482688	26482997	-	includeFeature	10796	Bra033020
BraA02g037850.3C	-1.43681	26484035	26484997	+	includeFeature	-11834	Bra033021	AT3G27660	OLEO4	oleosin 4	GO:0012511; GO:0016021	monolayer-surrounded lipid storage body; integral component of membrane
BraA06g017870.3C	-1.43601	9952563	9955914	+	includeFeature	-162	Bra018001	AT3G49210		O-acyltransferase (WSD1-like) family protein
BraA06g017880.3C	-1.43601	9956166	9958675	-	overlapEnd	6274	Bra018002	AT3G49180	RID3	Transducin/WD40 repeat-like superfamily protein	GO:0005515	protein binding
BraA09g034000.3C	-1.43575	26598478	26600979	+	downstream	2723	Bra023148	AT1G30860		RING/U-box superfamily protein
BraA02g000970.3C	-1.43547	508691	510308	+	overlapEnd	710	Bra028829	AT5G03540		exocyst subunit exo70 family protein A1
BraA02g000980.3C	-1.43547	512743	513048	-	includeFeature	3647	Bra028828
BraA02g000990.3C	-1.43547	513704	514343	-	includeFeature	4942	Bra028828	AT5G03550		MATH domain/coiled-coil protein
BraA04g022060.3C	-1.43531	16395388	16396645	-	overlapEnd	4844	Bra021670	AT2G25450		2-oxoglutarate (2OG) and Fe(II)-dependent oxygenase superfamily protein	GO:0016491; GO:0055114	oxidoreductase activity; oxidation-reduction process
BraA09g020950.3C	-1.4352	13589085	13592341	-	inside	2340		AT2G02650		Ribonuclease H-like superfamily protein	GO:0003676	nucleic acid binding
BraA09g010390.3C	-1.43457	5973501	5974409	-	downstream	2008	Bra039847	AT2G15760		calmodulin-binding protein (DUF1645)
BraA03g048420.3C	-1.43412	24526972	24532313	+	overlapEnd	4829	Bra012585	AT4G18596		Pollen Ole e 1 allergen and extensin family protein	GO:0005615	extracellular space
BraA03g060240.3C	-1.4335	32042965	32043528	+	includeFeature	-564	Bra017779	AT4G35120		Galactose oxidase/kelch repeat superfamily protein
BraA05g004160.3C	-1.43066	2119984	2124831	+	overlapEnd	3617	Bra004816	AT2G44220		NEP-interacting protein (DUF239)
BraA05g005170.3C	-1.43056	2617975	2618632	-	includeFeature	1231	Bra004908	AT2G45410	LBD19	LOB domain-containing protein 19
BraA07g016220.3C	-1.42982	14302739	14303188	+	overlapEnd	62	Bra012188	AT1G19840		SAUR-like auxin-responsive protein family	GO:0009733	response to auxin
BraA02g038300.3C	-1.42926	26738514	26739026	-	includeFeature	825	Bra025351	AT3G28740	CYP81D5	Cytochrome P450 superfamily protein	GO:0005506; GO:0016705; GO:0020037; GO:0055114	iron ion binding; oxidoreductase activity, acting on paired donors, with incorporation or reduction of molecular oxygen; heme binding; oxidation-reduction process
BraA02g038310.3C	-1.42926	26740152	26740835	-	includeFeature	2634
BraA07g034550.3C	-1.429	24526474	24528261	-	includeFeature	1860	Bra004403	AT1G26870	FEZ	NAC (No Apical Meristem) domain transcriptional regulator superfamily protein	GO:0003677; GO:0006355	DNA binding; regulation of transcription, DNA-templated
BraA10g019920.3C	-1.42849	14565647	14569256	-	includeFeature	3655	Bra002325	AT5G20710	BGAL7	beta-galactosidase 7	GO:0030246	carbohydrate binding
BraA01g029390.3C	-1.42794	19409521	19409721	+	upstream	-5120	Bra031414
BraA07g011050.3C	-1.42494	10905258	10906785	-	includeFeature	1984	Bra030156	AT1G29670		GDSL-like Lipase/Acylhydrolase superfamily protein	GO:0016788	hydrolase activity, acting on ester bonds
BraA07g011060.3C	-1.42494	10910926	10912645	-	includeFeature	7844	Bra030155	AT1G29660		GDSL-like Lipase/Acylhydrolase superfamily protein	GO:0016788	hydrolase activity, acting on ester bonds
BraA07g019750.3C	-1.42484	16578086	16580707	+	overlapEnd	1515	Bra028425	AT5G39000		Malectin/receptor-like protein kinase family protein
BraA03g012740.3C	-1.42482	5473328	5478072	+	inside	673	Bra006849	AT5G56870		beta-galactosidase 4
BraA08g009910.3C	-1.42465	8727588	8733246	-	overlapStart	1045	Bra038431	AT1G31690		Copper amine oxidase family protein
BraA08g009180.3C	-1.42425	8152029	8152975	-	includeFeature	7174	Bra035532	AT5G35550	TT2	Duplicated homeodomain-like superfamily protein	GO:0003677	DNA binding
BraA07g027150.3C	-1.4201	20548031	20548419	-	includeFeature	618		AT1G76955		Expressed protein
BraA03g029290.3C	-1.41944	14715692	14719974	+	overlapStart	-491	Bra000894	AT1G61580		R-protein L3 B	GO:0003735; GO:0005622; GO:0005840; GO:0006412	structural constituent of ribosome; intracellular; ribosome; translation
BraA10g007800.3C	-1.41898	5162983	5172856	+	inside	2218	Bra036946	AT1G44350	ILL6	IAA-amino acid hydrolase ILR1-like 6	GO:0008152; GO:0016787	metabolic process; hydrolase activity
BraA06g008910.3C	-1.41819	4860088	4861014	-	includeFeature	1013	Bra019795	AT1G12880		nudix hydrolase homolog 12	GO:0016787	hydrolase activity
BraA02g036550.3C	-1.41769	25442948	25444454	-	includeFeature	2853		AT2G20150		hypothetical protein
BraA02g036560.3C	-1.41769	25454119	25454400	-	includeFeature	12799
BraA03g053590.3C	-1.417	27724489	27726785	-	overlapStart	384	Bra019062	AT4G27250		NAD(P)-binding Rossmann-fold superfamily protein	GO:0003824; GO:0050662	catalytic activity; coenzyme binding
BraA07g010240.3C	-1.41538	10084439	10094774	+	overlapStart	-2238	Bra014901	AT4G15970		Nucleotide-diphospho-sugar transferase family protein
BraA02g015500.3C	-1.41433	8104107	8105441	-	includeFeature	2040	Bra022578	AT5G42670		Agenet domain-containing protein
BraA08g012480.3C	-1.41314	10798583	10799993	-	upstream	-408	Bra040162	AT4G17530	ATRAB1C	RAB GTPase homolog 1C	GO:0003924; GO:0005525	GTPase activity; GTP binding
BraA09g012880.3C	-1.41272	7566383	7567135	+	includeFeature	-1382	Bra027614	AT1G12630		Integrase-type DNA-binding superfamily protein	GO:0003677; GO:0003700; GO:0006355	DNA binding; sequence-specific DNA binding transcription factor activity; regulation of transcription, DNA-templated
BraA03g054450.3C	-1.41256	28264479	28267892	+	includeFeature	-1078	Bra024204	AT4G28410		Tyrosine transaminase family protein	GO:0003824; GO:0009058; GO:0030170	catalytic activity; biosynthetic process; pyridoxal phosphate binding
BraA08g017840.3C	-1.41182	14291074	14293104	+	upstream	-1873	Bra010266	AT4G30935	WRKY32	WRKY DNA-binding protein 32	GO:0003700; GO:0006355; GO:0043565	sequence-specific DNA binding transcription factor activity; regulation of transcription, DNA-templated; sequence-specific DNA binding
BraA05g004140.3C	-1.41164	2104585	2106264	+	downstream	2016	Bra004812	AT2G44200		pre-mRNA splicing factor domain-containing protein
BraA05g026240.3C	-1.41115	19758828	19761443	-	includeFeature	5842	Bra031234	AT3G20840	PLT1	Integrase-type DNA-binding superfamily protein	GO:0003677; GO:0003700; GO:0006355; GO:0007275	DNA binding; sequence-specific DNA binding transcription factor activity; regulation of transcription, DNA-templated; multicellular organismal development
BraA07g010940.3C	-1.41089	10763047	10763478	+	includeFeature	-3646
BraA07g022970.3C	-1.41045	18403192	18405959	+	upstream	-1991	Bra003292	AT3G57650	LPAT2	lysophosphatidyl acyltransferase 2	GO:0008152; GO:0016746	metabolic process; transferase activity, transferring acyl groups
BraA01g019200.3C	-1.40723	10200143	10201236	-	includeFeature	1435	Bra026255	AT4G17460	HAT1	Homeobox-leucine zipper protein 4 (HB-4) / HD-ZIP protein	GO:0003677; GO:0005634; GO:0006355; GO:0043565	DNA binding; nucleus; regulation of transcription, DNA-templated; sequence-specific DNA binding
BraA03g016250.3C	-1.40722	7518019	7520294	-	overlapEnd	2293	Bra022802	AT2G30490	C4H	cinnamate-4-hydroxylase	GO:0005506; GO:0016705; GO:0020037; GO:0055114	iron ion binding; oxidoreductase activity, acting on paired donors, with incorporation or reduction of molecular oxygen; heme binding; oxidation-reduction process
BraA01g026390.3C	-1.40617	16473192	16478437	-	upstream	-364	Bra021322	AT1G55020	LOX1	lipoxygenase 1	GO:0005515; GO:0016491; GO:0016702; GO:0046872; GO:0055114	protein binding; oxidoreductase activity; oxidoreductase activity, acting on single donors with incorporation of molecular oxygen, incorporation of two atoms of oxygen; metal ion binding; oxidation-reduction process
BraA05g041800.3C	-1.40506	28027097	28028013	-	includeFeature	1012	Bra032002	AT3G03270		Adenine nucleotide alpha hydrolases-like superfamily protein	GO:0006950	response to stress
BraA09g056960.3C	-1.40505	40656216	40662104	+	overlapEnd	4985	Bra031056	AT1G18910		zinc ion binding protein
BraA09g054230.3C	-1.40452	39251153	39251404	-	includeFeature	3003	Bra039200	AT2G23440		transmembrane protein	GO:0048364	root development
BraA03g012930.3C	-1.40427	5561689	5561961	-	includeFeature	1560	Bra006869	AT5G56520		hypothetical protein
BraA02g035260.3C	-1.40372	24411608	24414116	+	includeFeature	-1207	Bra026624	AT2G01940	SGR5	C2H2-like zinc finger protein	GO:0003676	nucleic acid binding
BraA07g026440.3C	-1.40168	20137088	20143976	-	overlapEnd	8575	Bra003630	AT1G78960	ATLUP2	lupeol synthase 2
BraA01g030430.3C	-1.4014	20447941	20449577	-	upstream	-424	Bra028325	AT3G23620		Ribosomal RNA processing Brix domain protein
BraA01g030440.3C	-1.4014	20450575	20452050	-	includeFeature	2049	Bra028324	AT3G42960	ATA1	TAPETUM 1
BraA10g014330.3C	-1.40022	11541415	11543568	+	downstream	2586	Bra002815	AT5G56460		Protein kinase superfamily protein	GO:0004672; GO:0005524; GO:0006468	protein kinase activity; ATP binding; protein phosphorylation
BraA09g056960.3C	-1.39586	40656216	40662104	+	inside	2985	Bra031056	AT1G18910		zinc ion binding protein
BraA10g019100.3C	-1.39479	14097168	14098092	-	includeFeature	1691	Bra002396	AT5G22200		Late embryogenesis abundant (LEA) hydroxyproline-rich glycoprotein family
BraA10g019110.3C	-1.39479	14099278	14099932	-	includeFeature	3531		AT5G22190		hypothetical protein
BraA10g019120.3C	-1.39479	14100476	14101126	+	includeFeature	-4075	Bra002395	AT5G22160		transmembrane protein
BraA03g027700.3C	-1.39442	13797627	13798707	-	overlapStart	906	Bra001854	AT4G11840	PLDGAMMA1	phospholipase D gamma 3
BraA04g006880.3C	-1.39387	4728012	4733357	+	overlapEnd	4989	Bra034548	AT3G24255		RNA-directed DNA polymerase (reverse transcriptase)-related family protein
BraA03g016520.3C	-1.39384	7642425	7642676	+	overlapEnd	176	Bra022822	AT2G31035		oxysterol-binding-like protein
BraA03g016530.3C	-1.39384	7642834	7643675	-	includeFeature	1074	Bra021688	AT2G31040		ATP synthase protein I-like protein
BraA07g030510.3C	-1.39346	22322454	22322818	+	includeFeature	-10653		AT1G68905		Defensin-like (DEFL) family protein
BraA08g025480.3C	-1.39244	18367789	18369313	+	includeFeature	-1188	Bra010993	AT1G25330		basic helix-loop-helix (bHLH) DNA-binding superfamily protein	GO:0046983	protein dimerization activity
BraA08g025490.3C	-1.39244	18369897	18373502	-	includeFeature	6901	Bra010994	AT1G25440		B-box type zinc finger protein with CCT domain-containing protein	GO:0005515; GO:0005622; GO:0008270	protein binding; intracellular; zinc ion binding
BraA06g043310.3C	-1.3921	28299629	28300363	-	includeFeature	1362	Bra033722	AT5G44130	FLA13	FASCICLIN-like arabinogalactan protein 13 precursor
BraA01g012480.3C	-1.39086	6511853	6515061	+	overlapStart	-3852	Bra013556	AT4G21750	ATML1	Homeobox-leucine zipper family protein / lipid-binding START domain-containing protein	GO:0003677; GO:0006355; GO:0008289; GO:0043565	DNA binding; regulation of transcription, DNA-templated; lipid binding; sequence-specific DNA binding
BraA09g026650.3C	-1.38953	18032034	18036000	-	overlapStart	599	Bra029424	AT4G11880	AGL14	AGAMOUS-like 14	GO:0003700; GO:0005634; GO:0006355	sequence-specific DNA binding transcription factor activity; nucleus; regulation of transcription, DNA-templated
BraA03g007260.3C	-1.38871	3108539	3112018	+	overlapStart	-4338	Bra006335	AT5G16000	NIK1	NSP-interacting kinase 1	GO:0004672; GO:0005524; GO:0006468	protein kinase activity; ATP binding; protein phosphorylation
BraA01g009280.3C	-1.38773	4636903	4642445	+	inside	2098	Bra013316
BraA05g033750.3C	-1.38706	24225804	24228196	-	overlapStart	395	Bra034679	AT3G13400	sks13	SKU5 similar 13	GO:0005507; GO:0016491; GO:0055114	copper ion binding; oxidoreductase activity; oxidation-reduction process
BraA05g033760.3C	-1.38706	24231062	24232976	+	includeFeature	-3261	Bra034680	AT3G13390	sks12	SKU5 similar 11	GO:0005507; GO:0016491; GO:0055114	copper ion binding; oxidoreductase activity; oxidation-reduction process
BraA05g033770.3C	-1.38706	24233328	24236594	-	downstream	8793	Bra034681	AT3G13380	BRL3	BRI1-like 3	GO:0004672; GO:0005515; GO:0005524; GO:0006468	protein kinase activity; protein binding; ATP binding; protein phosphorylation
BraA03g021460.3C	-1.38694	10260772	10265926	+	overlapEnd	2829	Bra000187	AT2G40460		Major facilitator superfamily protein
BraA03g023760.3C	-1.38628	11399585	11401486	+	overlapEnd	16	Bra000391	AT2G45510	CYP704A2	cytochrome P450, family 704, subfamily A, polypeptide 2	GO:0005506; GO:0016705; GO:0020037; GO:0055114	iron ion binding; oxidoreductase activity, acting on paired donors, with incorporation or reduction of molecular oxygen; heme binding; oxidation-reduction process
BraA09g029680.3C	-1.38623	21334671	21336392	-	includeFeature	1991	Bra038387	AT4G09060		hypothetical protein
BraA05g015620.3C	-1.3852	9116013	9117044	+	upstream	-1012	Bra037072	AT1G02540		hypothetical protein	GO:0003677; GO:0006355	DNA binding; regulation of transcription, DNA-templated
BraA09g034100.3C	-1.38345	26723997	26725172	-	downstream	5171	Bra023141	AT1G30840	ATPUP4	purine permease 4	GO:0005215; GO:0016021	transporter activity; integral component of membrane
BraA10g005790.3C	-1.37909	3111611	3113760	+	includeFeature	-1810	Bra015557	AT1G67390		F-box family protein	GO:0005515	protein binding
BraA07g038870.3C	-1.379	26661452	26662360	+	includeFeature	-2251	Bra015857	AT1G75240	AtHB33	homeobox protein 33	GO:0003677	DNA binding
BraA09g053670.3C	-1.37479	38911057	38911899	+	overlapStart	-1256	Bra007849	AT2G24440	FLA3	selenium binding protein
BraA05g023470.3C	-1.37381	17338275	17338703	+	includeFeature	-474
BraA07g030810.3C	-1.37352	22508228	22509269	-	includeFeature	1468	Bra004041	AT1G68320	MYB62	myb domain protein 62	GO:0003677	DNA binding
BraA07g030820.3C	-1.37352	22512765	22513906	-	includeFeature	6105	Bra004042	AT1G68310		MIP18 family protein (DUF59)
BraA07g009400.3C	-1.37334	9337823	9338706	+	includeFeature	-5422	Bra014971	AT3G56970	BHLH038	basic helix-loop-helix (bHLH) DNA-binding superfamily protein	GO:0003677; GO:0046983	DNA binding; protein dimerization activity
BraA09g064530.3C	-1.37277	44250524	44252910	+	overlapEnd	1277	Bra032473	AT1G05270		TraB family protein
BraA09g064540.3C	-1.37277	44253329	44254744	-	includeFeature	2943	Bra032474	AT1G05260	RCI3	Peroxidase superfamily protein	GO:0004601; GO:0006979; GO:0020037; GO:0055114	peroxidase activity; response to oxidative stress; heme binding; oxidation-reduction process
BraA09g064550.3C	-1.37277	44257693	44259054	+	includeFeature	-5892	Bra032475	AT1G05240		Peroxidase superfamily protein	GO:0004601; GO:0006979; GO:0020037; GO:0055114	peroxidase activity; response to oxidative stress; heme binding; oxidation-reduction process
BraA09g064560.3C	-1.37277	44260930	44262337	+	includeFeature	-9129	Bra032476	AT1G05240		Peroxidase superfamily protein	GO:0004601; GO:0006979; GO:0020037; GO:0055114	peroxidase activity; response to oxidative stress; heme binding; oxidation-reduction process
BraA02g008360.3C	-1.37271	3972016	3973330	+	includeFeature	-215	Bra020057	AT5G19690		staurosporin and temperature sensitive 3-like A	GO:0004576; GO:0006486; GO:0016020	oligosaccharyl transferase activity; protein glycosylation; membrane
BraA02g008370.3C	-1.37271	3978515	3980041	+	includeFeature	-6714	Bra020058	AT5G19700		MATE efflux family protein
BraA09g022380.3C	-1.37141	14769127	14773505	+	overlapStart	-1126	Bra017519	AT5G46880	HB-7	homeobox-7	GO:0003677; GO:0006355; GO:0008289; GO:0043565	DNA binding; regulation of transcription, DNA-templated; lipid binding; sequence-specific DNA binding
BraA03g055230.3C	-1.37103	28796454	28798337	-	overlapStart	1536	Bra024129	AT2G25150		HXXXD-type acyl-transferase family protein	GO:0016747	transferase activity, transferring acyl groups other than amino-acyl groups
BraA03g055240.3C	-1.37103	28800421	28800690	+	includeFeature	-3620	Bra024128	AT2G25150		HXXXD-type acyl-transferase family protein	GO:0016747	transferase activity, transferring acyl groups other than amino-acyl groups
BraA04g017500.3C	-1.37062	13382950	13385851	-	includeFeature	6450	Bra032140	AT2G23800	GGPS2	geranylgeranyl pyrophosphate synthase 2	GO:0008299	isoprenoid biosynthetic process
BraA03g049230.3C	-1.37042	25092380	25095706	+	includeFeature	-579	Bra038810	AT4G20270	BAM3	Leucine-rich receptor-like protein kinase family protein	GO:0004672; GO:0005515; GO:0005524; GO:0006468	protein kinase activity; protein binding; ATP binding; protein phosphorylation
BraA02g028300.3C	-1.36973	17600772	17602051	+	includeFeature	-771	Bra033135	AT4G00893		F-box/kelch-repeat protein	GO:0005515	protein binding
BraA09g033340.3C	-1.36904	26023182	26024132	-	includeFeature	5531	Bra023211	AT5G01900	WRKY62	WRKY DNA-binding protein 62	GO:0003700; GO:0006355; GO:0043565	sequence-specific DNA binding transcription factor activity; regulation of transcription, DNA-templated; sequence-specific DNA binding
BraA04g012620.3C	-1.36718	9908512	9909561	-	includeFeature	1360	Bra025607	AT5G40120	AGL78	AGAMOUS-like 76
BraA04g012630.3C	-1.36718	9911928	9912350	-	includeFeature	4149	Bra025606	AT1G77570		Winged helix-turn-helix transcription repressor DNA-binding protein	GO:0003700; GO:0005634; GO:0006355; GO:0043565	sequence-specific DNA binding transcription factor activity; nucleus; regulation of transcription, DNA-templated; sequence-specific DNA binding
BraA10g011530.3C	-1.36617	9477491	9487487	-	overlapStart	2286	Bra003076	AT5G53170		FTSH protease 11	GO:0003676; GO:0005524	nucleic acid binding; ATP binding
BraA10g023540.3C	-1.36551	16313519	16314517	+	includeFeature	-4718	Bra008651	AT5G16080		carboxyesterase 17	GO:0008152; GO:0016787	metabolic process; hydrolase activity
BraA10g022650.3C	-1.36399	15877356	15877928	+	includeFeature	-355		AT5G17340		Putative membrane lipoprotein
BraA10g022660.3C	-1.36399	15878411	15882181	-	includeFeature	5180	Bra008561	AT5G17330	GAD	glutamate decarboxylase	GO:0003824; GO:0016831; GO:0019752; GO:0030170	catalytic activity; carboxy-lyase activity; carboxylic acid metabolic process; pyridoxal phosphate binding
BraA04g030510.3C	-1.36339	20872719	20876523	+	includeFeature	-118	Bra037732	AT2G43140		basic helix-loop-helix (bHLH) DNA-binding superfamily protein	GO:0046983	protein dimerization activity
BraA04g030520.3C	-1.36339	20878683	20879619	+	includeFeature	-6082	Bra037733	AT1G48920	ATNUC-L1	nucleic acid binding / nucleotide binding	GO:0003676	nucleic acid binding
BraA04g030530.3C	-1.36339	20882273	20885420	+	includeFeature	-9672	Bra037733	AT5G18460		carboxyl-terminal peptidase (DUF239)
BraA04g030540.3C	-1.36339	20885910	20886380	-	includeFeature	13779		AT2G03931		Defensin-like (DEFL) family protein
BraA10g000870.3C	-1.36323	450538	451875	+	upstream	-1537	Bra033295	AT1G01020	ARV1	ARV1 family protein
BraA07g019940.3C	-1.36291	16665692	16666554	+	includeFeature	-1291	Bra028440	AT5G39720	AIG2L	avirulence induced protein 2 like protein
BraA07g019950.3C	-1.36291	16670680	16671864	-	includeFeature	7463	Bra028441	AT5G39820		NAC domain containing protein 94	GO:0003677; GO:0006355	DNA binding; regulation of transcription, DNA-templated
BraA08g008860.3C	-1.36166	7848512	7850189	+	includeFeature	-1111	Bra035508	AT3G09260	PYK10	Glycosyl hydrolase superfamily protein	GO:0004553; GO:0005975	hydrolase activity, hydrolyzing O-glycosyl compounds; carbohydrate metabolic process
BraA08g008870.3C	-1.36166	7850993	7852329	-	includeFeature	4928	Bra035509	AT1G37140	MCT1	MEI2 C-terminal RRM only like 1	GO:0003676	nucleic acid binding
BraA01g010700.3C	-1.36165	5525252	5526447	-	overlapStart	446	Bra013390	AT4G19370		chitin synthase, putative (DUF1218)
BraA01g010710.3C	-1.36165	5527128	5532541	-	overlapEnd	6540	Bra013391	AT4G19380		Long-chain fatty alcohol dehydrogenase family protein	GO:0016491; GO:0055114	oxidoreductase activity; oxidation-reduction process
BraA08g011080.3C	-1.36124	9687511	9691751	-	overlapEnd	7550	Bra040953	AT1G28130	GH3.17	Auxin-responsive GH3 family protein
BraA03g050800.3C	-1.36101	26148678	26149115	+	includeFeature	-877	Bra019327
BraA03g050810.3C	-1.36101	26154222	26154389	-	downstream	6588	Bra019326	AT4G23130	CRK5	cysteine-rich RLK (RECEPTOR-like protein kinase) 5
BraA10g019880.3C	-1.35988	14544084	14548320	+	overlapEnd	4117					GO:0003676; GO:0008270	nucleic acid binding; zinc ion binding
BraA02g022110.3C	-1.3596	12932345	12934268	-	downstream	5467	Bra008133	AT1G74110	CYP78A10	cytochrome P450, family 78, subfamily A, polypeptide 10	GO:0005506; GO:0016705; GO:0020037; GO:0055114	iron ion binding; oxidoreductase activity, acting on paired donors, with incorporation or reduction of molecular oxygen; heme binding; oxidation-reduction process
BraA01g037650.3C	-1.35862	25612334	25612643	-	upstream	-358	Bra021521
BraA01g037660.3C	-1.35862	25614244	25615751	-	includeFeature	2750	Bra021521	AT3G13960	AtGRF5	growth-regulating factor 5	GO:0005634; GO:0006351; GO:0032502	nucleus; transcription, DNA-templated; developmental process
BraA09g005780.3C	-1.35852	3354676	3357248	+	includeFeature	-275	Bra036554	AT5G25820		Exostosin family protein
BraA05g026550.3C	-1.35452	19997531	19999858	-	inside	1257	Bra035758	AT5G47820	FRA1	P-loop containing nucleoside triphosphate hydrolases superfamily protein
BraA01g042560.3C	-1.35336	28376082	28377415	-	includeFeature	1614	Bra040523	AT3G05741		Plant invertase/pectin methylesterase inhibitor superfamily protein	GO:0004857; GO:0043086; GO:0046910	enzyme inhibitor activity; negative regulation of catalytic activity; pectinesterase inhibitor activity
BraA01g042570.3C	-1.35336	28378612	28379715	+	includeFeature	-2811	Bra040522	AT3G05780	LON1	lon protease 3	GO:0004176; GO:0004252; GO:0005524; GO:0006508; GO:0030163	ATP-dependent peptidase activity; serine-type endopeptidase activity; ATP binding; proteolysis; protein catabolic process
BraA01g042580.3C	-1.35336	28380679	28383072	-	includeFeature	7271	Bra040521	AT5G26860	LON1	lon protease 1	GO:0004176; GO:0004252; GO:0005524; GO:0006508; GO:0030163	ATP-dependent peptidase activity; serine-type endopeptidase activity; ATP binding; proteolysis; protein catabolic process
BraA07g033670.3C	-1.35189	24040121	24045889	+	inside	1880	Bra004320	AT1G68570		Major facilitator superfamily protein
BraA02g043070.3C	-1.35053	29851659	29853491	-	includeFeature	2690	Bra029316	AT5G61550		U-box domain-containing protein kinase family protein
BraA08g020230.3C	-1.35021	15494926	15495958	-	overlapStart	357	Bra010475	AT4G25050	ACP4	acyl carrier protein 4
BraA08g020240.3C	-1.35021	15503387	15505028	+	includeFeature	-7786	Bra010477	AT4G25010		Nodulin MtN3 family protein
BraA07g033530.3C	-1.34918	23925173	23929203	-	overlapStart	1402	Bra004303	AT1G68390		Core-2/I-branching beta-1,6-N-acetylglucosaminyltransferase family protein	GO:0008375; GO:0016020	acetylglucosaminyltransferase activity; membrane
BraA07g033540.3C	-1.34918	23937299	23940500	+	upstream	-9498	Bra004306	AT1G68210	APRR6	pseudo-response regulator 6	GO:0000160	phosphorelay signal transduction system
BraA04g022500.3C	-1.34906	16683886	16686243	-	upstream	-358	Bra021709	AT2G31190		root UVB sensitive protein (Protein of unknown function, DUF647)
BraA04g022510.3C	-1.34906	16687089	16688598	+	includeFeature	-488	Bra021710	AT2G31210		basic helix-loop-helix (bHLH) DNA-binding superfamily protein	GO:0046983	protein dimerization activity
BraA09g047810.3C	-1.3487	36099593	36101743	+	includeFeature	-9392	Bra007306	AT3G57130	BOP1	Ankyrin repeat family protein / BTB/POZ domain-containing protein	GO:0005515	protein binding
BraA09g047820.3C	-1.3487	36103897	36106225	+	overlapStart	-13696	Bra007307
BraA09g010400.3C	-1.34711	5994366	5995360	-	upstream	-441	Bra039849	AT2G16070	PDV2	plastid division2
BraA04g032170.3C	-1.34579	21637354	21638436	+	includeFeature	-953	Bra039272	AT2G46590	DAG2	Dof-type zinc finger DNA-binding family protein	GO:0003677; GO:0006355	DNA binding; regulation of transcription, DNA-templated
BraA07g011840.3C	-1.34505	11542028	11544640	-	overlapStart	639	Bra030074	AT1G28130	GH3.17	Auxin-responsive GH3 family protein
BraA01g030050.3C	-1.3437	20113034	20114931	-	includeFeature	4130	Bra028357	AT3G24140	FMA	basic helix-loop-helix (bHLH) DNA-binding superfamily protein	GO:0046983	protein dimerization activity
BraA07g014290.3C	-1.34301	13032680	13033238	-	includeFeature	1037	Bra012364	AT1G70830		MLP-like protein 28	GO:0006952; GO:0009607	defense response; response to biotic stimulus
BraA06g001510.3C	-1.34227	939671	940489	-	includeFeature	1288	Bra039657	AT1G53163		membrane-associated kinase regulator
BraA06g001520.3C	-1.34227	942717	943710	-	includeFeature	4509	Bra039656	AT1G53160	SPL5	squamosa promoter binding protein-like 4	GO:0003677; GO:0003700; GO:0005634; GO:0009908	DNA binding; sequence-specific DNA binding transcription factor activity; nucleus; flower development
BraA02g028290.3C	-1.34189	17592716	17593728	+	includeFeature	-1915		AT4G00893		F-box/kelch-repeat protein	GO:0005515	protein binding
BraA04g027690.3C	-1.34069	19505785	19509202	+	overlapEnd	2416		AT2G39410		alpha/beta-Hydrolases superfamily protein
BraA02g016740.3C	-1.34063	8929738	8931641	-	includeFeature	2040	Bra022471	AT1G65560		Zinc-binding dehydrogenase family protein	GO:0055114	oxidation-reduction process
BraA02g016750.3C	-1.34063	8932577	8936473	-	includeFeature	6872	Bra022470	AT1G65610	KOR2	Six-hairpin glycosidases superfamily protein	GO:0003824	catalytic activity
BraA03g015280.3C	-1.34059	6822268	6824427	+	includeFeature	-867	Bra029155	AT5G51860		K-box region and MADS-box transcription factor family protein	GO:0003700; GO:0005634; GO:0006355	sequence-specific DNA binding transcription factor activity; nucleus; regulation of transcription, DNA-templated
BraA05g011160.3C	-1.34008	5978125	5979066	-	overlapEnd	1665	Bra005471	AT2G33793		DNA ligase-like protein
BraA07g029440.3C	-1.33933	21731517	21732572	+	downstream	1484	Bra003914	AT1G71780		WD repeat protein
BraA07g029450.3C	-1.33933	21733983	21736586	+	includeFeature	-982	Bra003915	AT1G71770	PAB5	poly(A)-binding protein 5	GO:0003676; GO:0003723	nucleic acid binding; RNA binding
BraA03g030080.3C	-1.33905	15128208	15132768	+	includeFeature	-2607	Bra000970	AT4G00480	ATMYC1	basic helix-loop-helix (bHLH) DNA-binding superfamily protein	GO:0046983	protein dimerization activity
BraA03g030090.3C	-1.33905	15134613	15136483	+	upstream	-9012	Bra000971	AT4G00460	ROPGEF3	RHO guanyl-nucleotide exchange factor 3	GO:0005089	Rho guanyl-nucleotide exchange factor activity
BraA05g003060.3C	-1.33902	1667931	1668281	+	downstream	670	Bra004712	AT2G42870	PAR1	phy rapidly regulated 1	GO:0046983	protein dimerization activity
BraA02g013040.3C	-1.33824	6598471	6600220	-	inside	819	Bra035601	AT5G56075		methyltransferase small domain protein, putative (DUF2431)
BraA02g043400.3C	-1.33648	30049198	30050493	+	includeFeature	-197	Bra029288	AT5G62100	ATBAG3	BCL-2-associated athanogene 2	GO:0005515	protein binding
BraA02g043410.3C	-1.33648	30051430	30056150	-	overlapEnd	7149		AT5G62110		Homeodomain-like superfamily protein	GO:0003677	DNA binding
BraA03g034770.3C	-1.33533	17160485	17162734	+	includeFeature	-284	Bra001400	AT3G11380		Pentatricopeptide repeat (PPR) superfamily protein	GO:0005515	protein binding
BraA08g013650.3C	-1.33514	11658233	11659423	+	includeFeature	-32	Bra020942	AT4G19930		F-box and associated interaction domains-containing protein	GO:0005515	protein binding
BraA10g025880.3C	-1.33406	17332228	17333848	-	overlapStart	647	Bra008881	AT5G12460		fringe-like protein (DUF604)
BraA10g025890.3C	-1.33406	17334622	17336643	-	includeFeature	3442	Bra008882	AT5G12460		fringe-like protein (DUF604)
BraA03g018940.3C	-1.33246	8897212	8897424	-	includeFeature	623	Bra023059	AT3G52770	ZPR3	binding protein
BraA03g058110.3C	-1.33231	30590069	30590560	+	overlapEnd	132	Bra036981	AT4G33720		CAP (Cysteine-rich secretory proteins, Antigen 5, and Pathogenesis-related 1 protein) superfamily protein	GO:0005576	extracellular region
BraA09g017910.3C	-1.33045	11243937	11244419	-	overlapStart	418	Bra027864	AT1G58420		Uncharacterized conserved protein UCP031279
BraA09g017920.3C	-1.33045	11248094	11248384	+	includeFeature	-4093	Bra027865	AT1G74150		Galactose oxidase/kelch repeat superfamily protein
BraA02g036340.3C	-1.33021	25276819	25277603	-	overlapStart	2		AT2G03430		Ankyrin repeat family protein	GO:0005515	protein binding
BraA02g036350.3C	-1.33021	25279598	25281677	+	includeFeature	-1997	Bra026529	AT2G03980		GDSL-like Lipase/Acylhydrolase superfamily protein	GO:0016788	hydrolase activity, acting on ester bonds
BraA04g023220.3C	-1.32967	17090171	17094127	+	includeFeature	-3570	Bra021779	AT2G32370		homeodomain GLABROUS 3	GO:0003677; GO:0006355; GO:0008289; GO:0043565	DNA binding; regulation of transcription, DNA-templated; lipid binding; sequence-specific DNA binding
BraA04g023230.3C	-1.32967	17094619	17095344	-	includeFeature	8743	Bra021780	AT2G32400	GLR5	glutamate receptor 5
BraA03g051180.3C	-1.32931	26361006	26361479	+	overlapEnd	395		AT5G19270		reverse transcriptase-like protein	GO:0003676	nucleic acid binding
BraA04g020830.3C	-1.32897	15679745	15683656	-	overlapEnd	6055	Bra040760	AT2G29100	ATGLR2.8	glutamate receptor 2.9	GO:0004970; GO:0016020	ionotropic glutamate receptor activity; membrane
BraA02g012810.3C	-1.32819	6445910	6447961	-	includeFeature	2360	Bra035624	AT5G56510	APUM12	pumilio 12	GO:0003723; GO:0005488	RNA binding; binding
BraA06g031320.3C	-1.32744	21554611	21557362	-	upstream	-439	Bra029389	AT5G23980	FRO4	ferric reduction oxidase 4	GO:0016491; GO:0055114	oxidoreductase activity; oxidation-reduction process
BraA05g040530.3C	-1.32719	27480710	27481368	+	includeFeature	-509	Bra039108	AT3G01530		myb domain protein 57	GO:0003677	DNA binding
BraA10g020330.3C	-1.32682	14758676	14761166	-	overlapEnd	3165	Bra002285	AT5G20240	PI	K-box region and MADS-box transcription factor family protein	GO:0003700; GO:0005634; GO:0006355	sequence-specific DNA binding transcription factor activity; nucleus; regulation of transcription, DNA-templated
BraA04g026220.3C	-1.32647	18708865	18714098	+	inside	2536	Bra017214	AT2G36960	TKI1	TSL-kinase interacting protein 1	GO:0003677	DNA binding
BraA01g029610.3C	-1.32553	19673693	19677620	+	includeFeature	-5092	Bra031392	AT1G61820	BGLU46	beta glucosidase 46	GO:0004553; GO:0005975	hydrolase activity, hydrolyzing O-glycosyl compounds; carbohydrate metabolic process
BraA07g024560.3C	-1.32478	19211846	19218352	+	overlapStart	-445	Bra003445	AT4G01820	PGP5	P-glycoprotein 3	GO:0005524; GO:0006810; GO:0016021; GO:0016887; GO:0042626; GO:0055085	ATP binding; transport; integral component of membrane; ATPase activity; ATPase activity, coupled to transmembrane movement of substances; transmembrane transport
BraA07g002060.3C	-1.32437	1522779	1525279	-	overlapStart	2478	Bra028092	AT3G04600		Nucleotidylyl transferase superfamily protein	GO:0000166; GO:0004812; GO:0005524; GO:0006418	nucleotide binding; aminoacyl-tRNA ligase activity; ATP binding; tRNA aminoacylation for protein translation
BraA02g040580.3C	-1.32336	28188036	28190595	+	includeFeature	-1435	Bra020601	AT5G27120		NOP56-like pre RNA processing ribonucleoprotein
BraA02g040590.3C	-1.32336	28191707	28192498	+	includeFeature	-5106	Bra020600	AT1G48150		MADS-box transcription factor family protein
BraA09g006140.3C	-1.32282	3577916	3580526	+	includeFeature	-315	Bra036515	AT5G24440	CID13	CTC-interacting domain 13	GO:0003676	nucleic acid binding
BraA10g023860.3C	-1.32277	16444410	16445567	-	includeFeature	1566	Bra008682	AT5G15660		F-box and associated interaction domains-containing protein	GO:0005515	protein binding
BraA01g035510.3C	-1.32195	24309797	24311255	+	upstream	-5196		AT1G21280		Copia-like polyprotein/retrotransposon
BraA04g009780.3C	-1.32169	7644173	7644484	+	includeFeature	-772	Bra035369	AT5G35870		transmembrane protein
BraA04g018330.3C	-1.32157	13873248	13874003	-	overlapStart	602
BraA05g022260.3C	-1.32046	16056340	16060881	-	overlapStart	1280	Bra034444	AT1G34120	IP5PI	inositol polyphosphate 5-phosphatase I	GO:0046856	phosphatidylinositol dephosphorylation
BraA02g041890.3C	-1.32014	29026034	29027972	+	downstream	2167	Bra020479	AT5G24940		Protein phosphatase 2C family protein
BraA06g009830.3C	-1.32004	5336100	5338233	-	includeFeature	2832	Bra019713	AT2G25185		Defensin-like (DEFL) family protein
BraA06g009840.3C	-1.32004	5340191	5342392	-	includeFeature	6991	Bra019712	AT1G13610		alpha/beta-Hydrolases superfamily protein
BraA08g032330.3C	-1.31975	21546289	21548066	+	includeFeature	-1088	Bra031689	AT1G09935		Phosphoglycerate mutase family protein	GO:0003824; GO:0008152	catalytic activity; metabolic process
BraA08g032340.3C	-1.31975	21549887	21552555	+	includeFeature	-4686	Bra030806	AT1G09932		Phosphoglycerate mutase family protein
BraA08g032350.3C	-1.31975	21553615	21555177	+	upstream	-8414	Bra030805	AT1G09920		TRAF-type zinc finger-like protein	GO:0008270	zinc ion binding
BraA06g030120.3C	-1.31882	20868210	20876044	+	inside	4591	Bra035827	AT3G31430		zinc knuckle (CCHC-type) family protein
BraA04g026500.3C	-1.31878	18840578	18842669	-	overlapStart	1868	Bra017186	AT2G37460		nodulin MtN21 /EamA-like transporter family protein	GO:0016020; GO:0016021; GO:0022857	membrane; integral component of membrane; transmembrane transporter activity
BraA04g031440.3C	-1.31826	21359777	21361964	+	overlapEnd	1624	Bra037680	AT2G43860		Pectin lyase-like superfamily protein	GO:0004650; GO:0005975	polygalacturonase activity; carbohydrate metabolic process
BraA04g031450.3C	-1.31826	21362682	21363269	-	downstream	1868	Bra037681	AT2G43760		molybdopterin biosynthesis MoaE family protein
BraA01g016750.3C	-1.31778	8891743	8895597	-	overlapEnd	4796		AT1G40390		DNAse I-like superfamily protein
BraA06g014350.3C	-1.31724	7641543	7644232	+	includeFeature	-542	Bra025681	AT1G18710		myb domain protein 47	GO:0003677	DNA binding
BraA10g024460.3C	-1.31687	16739712	16742331	+	upstream	-2111	Bra008743	AT5G14700		NAD(P)-binding Rossmann-fold superfamily protein	GO:0003824; GO:0050662	catalytic activity; coenzyme binding
BraA08g024770.3C	-1.31668	18021482	18025419	-	includeFeature	4618	Bra010925	AT1G27660		basic helix-loop-helix (bHLH) DNA-binding superfamily protein	GO:0046983	protein dimerization activity
BraA08g026980.3C	-1.31648	19122685	19122900	-	includeFeature	899	Bra031363	AT1G22065		hypothetical protein
BraA08g026990.3C	-1.31648	19127625	19129481	+	upstream	-5624
BraA06g024480.3C	-1.31597	16961439	16963199	-	upstream	-402	Bra019541	AT3G48410		alpha/beta-Hydrolases superfamily protein
BraA06g002000.3C	-1.31582	1220707	1223925	-	includeFeature	5324	Bra018969	AT1G52400	BGLU19	beta glucosidase 18	GO:0004553; GO:0005975	hydrolase activity, hydrolyzing O-glycosyl compounds; carbohydrate metabolic process
BraA08g007220.3C	-1.31581	6144785	6146870	+	overlapStart	-184	Bra034926	AT2G34050		ATP synthase F1 complex assembly factor
BraA04g010150.3C	-1.31158	8026243	8027217	-	inside	816	Bra028106	AT1G66420		DNA-binding storekeeper protein-related transcriptional regulator	GO:0006355	regulation of transcription, DNA-templated
BraA01g013140.3C	-1.31155	6862885	6868500	+	overlapStart	-284		AT2G17905		Ta11-like non-LTR retrotransposon	GO:0003676	nucleic acid binding
BraA08g004320.3C	-1.31129	3175152	3175421	-	upstream	-380
BraA01g015410.3C	-1.31064	8186753	8187844	+	includeFeature	-1552	Bra013821	AT4G24640	APPB1	Plant invertase/pectin methylesterase inhibitor superfamily protein	GO:0004857	enzyme inhibitor activity
BraA01g015420.3C	-1.31064	8190631	8191308	-	includeFeature	6107	Bra013822	AT4G24660	ATHB22	homeobox protein 22	GO:0003677	DNA binding
BraA06g007920.3C	-1.3099	4349467	4353549	-	overlapStart	348	Bra019873	AT3G24255		RNA-directed DNA polymerase (reverse transcriptase)-related family protein
BraA06g007930.3C	-1.3099	4353995	4354964	+	includeFeature	-794	Bra019872	AT1G11250	SYP124	syntaxin of plants 125	GO:0005484; GO:0006886; GO:0016020; GO:0016192	SNAP receptor activity; intracellular protein transport; membrane; vesicle-mediated transport
BraA06g007940.3C	-1.3099	4357223	4358027	+	includeFeature	-4022	Bra019871	AT1G61340		F-box family protein	GO:0005515	protein binding
BraA01g008350.3C	-1.30888	4036771	4037120	+	includeFeature	-970	Bra011092	AT4G29290	LCR22	low-molecular-weight cysteine-rich 26
BraA02g011590.3C	-1.30869	5625972	5627702	+	includeFeature	-171	Bra020366	AT5G58470		TBP-associated factor 15B	GO:0003676	nucleic acid binding
BraA09g046100.3C	-1.30828	35094762	35096651	-	overlapStart	1050	Bra007146	AT3G55150		exocyst subunit exo70 family protein H1
BraA07g006200.3C	-1.30768	5271784	5273783	+	downstream	2017		AT4G03728		hypothetical protein
BraA09g003730.3C	-1.30747	2360511	2361961	+	includeFeature	-110	Bra036221	AT3G29070		emp24/gp25L/p24 family/GOLD family protein	GO:0006810; GO:0016021	transport; integral component of membrane
BraA02g013820.3C	-1.30713	7029185	7029532	-	overlapStart	131	Bra022727	AT5G54550		hypothetical protein (DUF295)
BraA02g013830.3C	-1.30713	7030700	7031224	+	includeFeature	-1299	Bra022728
BraA02g013840.3C	-1.30713	7034131	7035228	-	includeFeature	5827	Bra022727	AT5G52930		hypothetical protein (DUF295)
BraA02g013850.3C	-1.30713	7036288	7037911	-	includeFeature	8510	Bra022726	AT5G54540		Uncharacterized conserved protein (UCP012943)
BraA09g014900.3C	-1.30673	8752740	8758103	+	overlapEnd	3861	Bra027778	AT1G63880		Disease resistance protein (TIR-NBS-LRR class) family	GO:0005515; GO:0007165	protein binding; signal transduction
BraA03g047880.3C	-1.30662	24209250	24211223	+	includeFeature	-1049	Bra012628	AT3G62850		zinc finger protein-like protein	GO:0005777; GO:0010468	peroxisome; regulation of gene expression
BraA07g005690.3C	-1.306	4581037	4582352	+	includeFeature	-436	Bra036396	AT2G15080		receptor like protein 19	GO:0005515	protein binding
BraA02g008490.3C	-1.30573	4034160	4035439	+	includeFeature	-1159	Bra020069	AT3G26010		Galactose oxidase/kelch repeat superfamily protein	GO:0005515	protein binding
BraA02g008500.3C	-1.30573	4036100	4037008	-	includeFeature	4007	Bra020070	AT5G19870		transmembrane epididymal protein (DUF716)
BraA02g008510.3C	-1.30573	4037874	4039409	+	upstream	-4873		AT2G07760		Zinc knuckle (CCHC-type) family protein
BraA03g040910.3C	-1.30524	20416357	20417975	+	includeFeature	-1956	Bra001924	AT3G23870		magnesium transporter NIPA (DUF803)
BraA09g020180.3C	-1.30423	13069850	13071297	+	overlapStart	-649	Bra027521	AT5G44020		HAD superfamily, subfamily IIIB acid phosphatase	GO:0003993	acid phosphatase activity
BraA06g031990.3C	-1.30418	22008860	22010175	-	overlapStart	174	Bra009780	AT5G54860		Major facilitator superfamily protein	GO:0006810; GO:0016021	transport; integral component of membrane
BraA02g023060.3C	-1.30334	13506970	13507434	-	includeFeature	2833	Bra008222	AT1G75750	GASA1	GAST1 protein homolog 1
BraA04g025910.3C	-1.30293	18527810	18530025	-	overlapStart	1224	Bra017240	AT2G36400	AtGRF3	growth-regulating factor 3	GO:0005634; GO:0006351; GO:0032502	nucleus; transcription, DNA-templated; developmental process
BraA06g000530.3C	-1.30111	356305	358729	-	includeFeature	2528	Bra038001	AT1G55570	sks12	SKU5 similar 12	GO:0005507; GO:0016491; GO:0055114	copper ion binding; oxidoreductase activity; oxidation-reduction process
BraAnng003170.3C	-1.30054	1650	3940	+	upstream	-449	Bra030979	AT1G55600	WRKY10	WRKY DNA-binding protein 10
BraA03g048410.3C	-1.29969	24525707	24526221	-	overlapStart	220
BraA03g048420.3C	-1.29969	24526972	24532313	+	overlapStart	-971	Bra012585	AT4G18596		Pollen Ole e 1 allergen and extensin family protein	GO:0005615	extracellular space
BraA08g001160.3C	-1.29964	793932	794210	-	includeFeature	1209	Bra030902	AT1G53360		F-box family protein-related
BraA03g040040.3C	-1.29952	19875186	19876159	+	includeFeature	-985	Bra001849	AT3G21970		cysteine-rich repeat secretory protein, putative (DUF26)
BraA03g040050.3C	-1.29952	19878498	19879857	+	includeFeature	-4297	Bra001850	AT3G29040		cysteine-rich repeat secretory protein, putative (DUF26)
BraA01g040750.3C	-1.29949	27413394	27414383	+	includeFeature	-1393	Bra034066	AT2G03750		P-loop containing nucleoside triphosphate hydrolases superfamily protein	GO:0008146	sulfotransferase activity
BraA07g035560.3C	-1.29881	25092566	25093227	-	upstream	-174	Bra016180	AT1G70860		Polyketide cyclase/dehydrase and lipid transport superfamily protein	GO:0006952; GO:0009607	defense response; response to biotic stimulus
BraA05g007440.3C	-1.29785	3797169	3798681	-	includeFeature	2880	Bra005130	AT2G38185		RING/U-box superfamily protein
BraA01g004420.3C	-1.29762	2142725	2143557	-	includeFeature	1556	Bra039994	AT2G03430		Ankyrin repeat family protein	GO:0005515; GO:0006355; GO:0042393	protein binding; regulation of transcription, DNA-templated; histone binding
BraA01g012740.3C	-1.29652	6662281	6666158	-	overlapEnd	5557	Bra013585	AT4G22080		root hair specific 14
BraA06g043210.3C	-1.29643	28234448	28235975	-	includeFeature	1774	Bra033733	AT1G77520		O-methyltransferase family protein	GO:0008168; GO:0008171; GO:0046983	methyltransferase activity; O-methyltransferase activity; protein dimerization activity
BraA08g004260.3C	-1.2956	3130934	3131754	-	includeFeature	4153	Bra032261	AT1G18080		Transducin/WD40 repeat-like superfamily protein
BraA07g010360.3C	-1.29524	10247215	10255094	+	overlapEnd	5786	Bra014889	AT1G30750		TPRXL
BraA08g022440.3C	-1.29516	16847883	16849130	-	downstream	2129	Bra010685	AT4G39390	NST-K1	nucleotide sugar transporter-KT 1
BraA02g007340.3C	-1.29409	3475767	3481894	-	includeFeature	7093	Bra023648	AT5G17960		Cysteine/Histidine-rich C1 domain family protein	GO:0005515; GO:0007165	protein binding; signal transduction
BraA02g007350.3C	-1.29409	3483761	3484063	-	includeFeature	9262	Bra023649	AT5G17950		disease resistance protein
BraA02g007360.3C	-1.29409	3484162	3486044	-	includeFeature	11243	Bra023649	AT5G41550		Disease resistance protein (TIR-NBS-LRR class) family	GO:0005515; GO:0007165	protein binding; signal transduction
BraA02g007370.3C	-1.29409	3487329	3488054	+	overlapStart	-12528	Bra023650	AT5G17980		C2 calcium/lipid-binding plant phosphoribosyltransferase family protein
BraA05g039040.3C	-1.29356	26660464	26664229	+	upstream	-663	Bra020753	AT2G47230		agenet domain protein (DOMAIN OF UNKNOWN FUNCTION 724 6)
BraA07g015020.3C	-1.2923	13599827	13602159	+	overlapStart	-3426	Bra012297	AT1G21890		nodulin MtN21 /EamA-like transporter family protein	GO:0016020; GO:0016021; GO:0022857	membrane; integral component of membrane; transmembrane transporter activity
BraA05g017420.3C	-1.29177	10502224	10503538	+	includeFeature	-823	Bra041020	AT1G53025	UBC26	Ubiquitin-conjugating enzyme family protein
BraA07g013270.3C	-1.29146	12421767	12422597	+	includeFeature	-3366	Bra003480
BraA03g013490.3C	-1.29068	5891574	5892632	+	includeFeature	-173	Bra028984	AT5G55340		MBOAT (membrane bound O-acyl transferase) family protein
BraA03g013500.3C	-1.29068	5894358	5894891	+	includeFeature	-2957	Bra028985	AT5G55320		MBOAT (membrane bound O-acyl transferase) family protein
BraA03g013510.3C	-1.29068	5896032	5899202	+	overlapStart	-4631		AT5G55350		MBOAT (membrane bound O-acyl transferase) family protein
BraA07g009100.3C	-1.28968	9119915	9120515	-	overlapStart	314	Bra014999	AT1G71140		MATE efflux family protein
BraA07g009110.3C	-1.28968	9120607	9121968	-	overlapEnd	1767	Bra014999	AT1G71140		MATE efflux family protein
BraA02g042260.3C	-1.28934	29350213	29351358	-	includeFeature	2757	Bra029397	AT2G24080		F-box protein (DUF295)	GO:0005515	protein binding
BraA07g015330.3C	-1.289	13804008	13805331	+	includeFeature	-1007	Bra012270	AT1G21110		O-methyltransferase family protein	GO:0008168; GO:0008171; GO:0046983	methyltransferase activity; O-methyltransferase activity; protein dimerization activity
BraA04g002350.3C	-1.28887	1429379	1430626	+	overlapStart	-3178	Bra014537	AT3G59510		Leucine-rich repeat (LRR) family protein	GO:0005515	protein binding
BraA07g035710.3C	-1.28746	25180918	25181774	-	includeFeature	1373	Bra016164	AT1G71030	MYBL2	MYB-like 2	GO:0003677	DNA binding
BraA07g030740.3C	-1.28691	22457743	22460024	+	overlapStart	-142	Bra004034	AT1G68530	KCS6	3-ketoacyl-CoA synthase 6	GO:0003824; GO:0008152	catalytic activity; metabolic process
BraA06g042180.3C	-1.28648	27725493	27726005	+	includeFeature	-692	Bra025048	AT5G45860		PYR1-like 11
BraA06g042190.3C	-1.28648	27730356	27733441	+	includeFeature	-5555	Bra025049	AT5G45840		Leucine-rich repeat protein kinase family protein	GO:0004672; GO:0005524; GO:0006468	protein kinase activity; ATP binding; protein phosphorylation
BraA02g007190.3C	-1.28638	3389050	3391668	-	includeFeature	3467	Bra023633	AT5G17700		MATE efflux family protein
BraA01g011720.3C	-1.28583	6110349	6115437	+	overlapEnd	1852	Bra013486	AT4G20990	ACA4	alpha carbonic anhydrase 4	GO:0046983	protein dimerization activity
BraA01g011730.3C	-1.28583	6116890	6118164	+	includeFeature	-4689	Bra013488	AT3G26010		Galactose oxidase/kelch repeat superfamily protein	GO:0005515	protein binding
BraA01g011740.3C	-1.28583	6119303	6120527	+	includeFeature	-7102	Bra013489	AT4G21020		Late embryogenesis abundant protein (LEA) family protein
BraA01g002070.3C	-1.28424	1023394	1024573	-	overlapStart	572	Bra011703	AT4G36750		Quinone reductase family protein
BraA01g002080.3C	-1.28424	1032149	1034762	+	overlapStart	-8148	Bra017780	AT4G36740	ATHB40	homeobox protein 40	GO:0003677; GO:0006355; GO:0043565	DNA binding; regulation of transcription, DNA-templated; sequence-specific DNA binding
BraA09g040530.3C	-1.28337	31652096	31654222	+	includeFeature	-11095	Bra040856	AT1G22490		basic helix-loop-helix (bHLH) DNA-binding superfamily protein	GO:0046983	protein dimerization activity
BraA09g040540.3C	-1.28337	31657618	31658560	+	includeFeature	-16617	Bra040857	AT1G22480		Cupredoxin superfamily protein	GO:0009055	electron carrier activity
BraA09g040550.3C	-1.28337	31659437	31659886	+	includeFeature	-18436	Bra040858	AT1G22470		hypothetical protein
BraA10g032450.3C	-1.2808	20088924	20090558	-	includeFeature	4157	Bra009510	AT5G03790	HB51	homeobox 51	GO:0003677; GO:0006355; GO:0043565	DNA binding; regulation of transcription, DNA-templated; sequence-specific DNA binding
BraA07g001030.3C	-1.2804	739432	741768	+	overlapStart	-31	Bra039021	AT2G19800	MIOX2	myo-inositol oxygenase 2
BraA03g052250.3C	-1.27872	26999791	27000072	+	overlapEnd	10	Bra019190	AT4G25080	CHLM	magnesium-protoporphyrin IX methyltransferase
BraA03g052260.3C	-1.27872	27001094	27005285	-	includeFeature	5484	Bra019189	AT4G25090		Riboflavin synthase-like superfamily protein	GO:0004601; GO:0005509; GO:0016020; GO:0016491; GO:0050664; GO:0055114	peroxidase activity; calcium ion binding; membrane; oxidoreductase activity; oxidoreductase activity, acting on NAD(P)H, oxygen as acceptor; oxidation-reduction process
BraA09g024540.3C	-1.27861	16455289	16457429	+	overlapStart	-3288	Bra017349	AT3G25790		myb-like transcription factor family protein	GO:0003677	DNA binding
BraA03g022460.3C	-1.27832	10811660	10815281	+	overlapEnd	2341	Bra000278	AT3G13510		carboxyl-terminal peptidase, putative (DUF239)
BraA04g028410.3C	-1.27805	19884138	19888092	+	downstream	4263	Bra013833	AT4G24780		Pectin lyase-like superfamily protein
BraA04g028420.3C	-1.27805	19890225	19898591	+	upstream	-1824	Bra017015	AT2G39280		Ypt/Rab-GAP domain of gyp1p superfamily protein
BraA04g001450.3C	-1.27754	915769	927869	+	overlapEnd	5832	Bra014463	AT3G60920		beige/BEACH domain protein	GO:0005515	protein binding
BraA01g031410.3C	-1.27711	21299762	21302783	-	includeFeature	3582	Bra023803	AT3G22810		auxin canalization protein (DUF828)
BraA10g021830.3C	-1.27672	15544043	15545527	+	includeFeature	-1642	Bra002148	AT5G18270	ANAC087	NAC domain containing protein 87	GO:0003677; GO:0006355	DNA binding; regulation of transcription, DNA-templated
BraA03g047050.3C	-1.27623	23768901	23770607	-	overlapEnd	3206	Bra012706	AT4G23210	CRK13	cysteine-rich RLK (RECEPTOR-like protein kinase) 13	GO:0004672; GO:0005524; GO:0006468	protein kinase activity; ATP binding; protein phosphorylation
BraA07g030280.3C	-1.27601	22164930	22167294	+	overlapEnd	2271	Bra003988	AT1G28760		guanosine-3',5'-bis (diphosphate) 3'-pyrophosphohydrolase, putative (DUF2215)
BraA07g030290.3C	-1.27601	22168035	22173141	+	overlapStart	-834	Bra003990	AT3G22080		ubiquitin carboxyl-terminal hydrolase-like protein	GO:0005515	protein binding
BraA09g032970.3C	-1.27381	25650947	25654187	+	inside	1854	Bra023242	AT1G32130		Transcription elongation factor (TFIIS) family protein	GO:0005634	nucleus
BraA08g032240.3C	-1.27315	21501208	21502908	+	includeFeature	-6807	Bra018461	AT1G10120		basic helix-loop-helix (bHLH) DNA-binding superfamily protein	GO:0046983	protein dimerization activity
BraA09g057280.3C	-1.27284	40831258	40832309	-	upstream	-92	Bra031026	AT3G10110	MEE67	Mitochondrial import inner membrane translocase subunit Tim17/Tim22/Tim23 family protein
BraA09g057290.3C	-1.27284	40833350	40833901	-	includeFeature	1500	Bra031025	AT1G18290		DUF4228 domain protein
BraA09g057300.3C	-1.27284	40836430	40837293	-	includeFeature	4892	Bra031024	AT1G18280		Bifunctional inhibitor/lipid-transfer protein/seed storage 2S albumin superfamily protein
BraA09g057310.3C	-1.27284	40838735	40839299	-	includeFeature	6898	Bra031023	AT1G18280		Bifunctional inhibitor/lipid-transfer protein/seed storage 2S albumin superfamily protein
BraA09g057320.3C	-1.27284	40841366	40842154	-	includeFeature	9753	Bra031022	AT1G18280		Bifunctional inhibitor/lipid-transfer protein/seed storage 2S albumin superfamily protein
BraA05g026780.3C	-1.27282	20163982	20169150	-	overlapEnd	5949	Bra035780	AT3G20460		Major facilitator superfamily protein	GO:0005215; GO:0016020; GO:0016021; GO:0022857; GO:0022891; GO:0055085	transporter activity; membrane; integral component of membrane; transmembrane transporter activity; substrate-specific transmembrane transporter activity; transmembrane transport
BraA03g058640.3C	-1.27227	31011309	31011889	-	includeFeature	3888	Bra017630	AT2G17305		F-box/LRR protein
BraA03g061200.3C	-1.27223	32787418	32790937	+	inside	1983		AT1G52950		replication protein-related
BraA10g021300.3C	-1.27181	15239799	15241796	-	upstream	-405	Bra002195	AT5G18940		Mo25 family protein	GO:0005488	binding
BraA01g033000.3C	-1.2715	22513765	22516701	+	includeFeature	-564	Bra023941	AT3G20580	COBL10	COBRA-like protein 10 precursor	GO:0010215; GO:0016049; GO:0031225	cellulose microfibril organization; cell growth; anchored component of membrane
BraA01g033010.3C	-1.2715	22517197	22517868	+	includeFeature	-3996	Bra023942	AT3G20570		early nodulin-like protein 9	GO:0009055	electron carrier activity
BraA01g033020.3C	-1.2715	22518980	22519612	-	includeFeature	6411	Bra023943	AT3G20557		hypothetical protein
BraA08g014620.3C	-1.2711	12118098	12119181	-	overlapEnd	5180	Bra038791	AT4G20990	ACA4	alpha carbonic anhydrase 4
BraA02g001110.3C	-1.26785	602202	602396	-	downstream	2795	Bra028814	AT3G10090		Nucleic acid-binding, OB-fold-like protein
BraA01g013410.3C	-1.26753	7027546	7031675	-	overlapEnd	6074	Bra013647	AT4G22780	ACR7	ACT domain repeat 7	GO:0003676	nucleic acid binding
BraA03g019600.3C	-1.26699	9294431	9295619	+	includeFeature	-2630	Bra000008	AT2G37590		DNA binding with one finger 2.4	GO:0003677; GO:0006355	DNA binding; regulation of transcription, DNA-templated
BraA06g004520.3C	-1.26695	2671836	2677365	+	includeFeature	-1035	Bra018730	AT3G17850		Protein kinase superfamily protein	GO:0004672; GO:0004674; GO:0005524; GO:0006468	protein kinase activity; protein serine/threonine kinase activity; ATP binding; protein phosphorylation
BraA06g004530.3C	-1.26695	2680939	2683194	-	includeFeature	12393	Bra018729	AT1G48470	GLN1;5	glutamine synthetase 1;5	GO:0003824	catalytic activity
BraA01g039240.3C	-1.26633	26442585	26448790	-	overlapStart	1589	Bra038694	AT3G12020		P-loop containing nucleoside triphosphate hydrolases superfamily protein	GO:0016853	isomerase activity
BraA09g061040.3C	-1.26574	42676625	42679805	+	downstream	3576	Bra031797	AT1G11940		Core-2/I-branching beta-1,6-N-acetylglucosaminyltransferase family protein	GO:0008375; GO:0016020	acetylglucosaminyltransferase activity; membrane
BraA09g061050.3C	-1.26574	42682407	42682826	+	includeFeature	-2206	Bra031796	AT1G11925		Stigma-specific Stig1 family protein
BraA09g060400.3C	-1.26511	42357645	42360260	+	downstream	2956	Bra026932	AT1G13790		XH/XS domain-containing protein	GO:0031047	gene silencing by RNA
BraA09g060410.3C	-1.26511	42360533	42362081	-	overlapStart	1480	Bra026933	AT1G13100	CYP71B29	cytochrome P450, family 71, subfamily B, polypeptide 29	GO:0005506; GO:0016705; GO:0020037; GO:0055114	iron ion binding; oxidoreductase activity, acting on paired donors, with incorporation or reduction of molecular oxygen; heme binding; oxidation-reduction process
BraA04g003860.3C	-1.2646	2383084	2383494	+	includeFeature	-683	Bra014679
BraA04g003870.3C	-1.2646	2386210	2387730	+	upstream	-3809	Bra014680	AT3G56660	BZIP49	basic region/leucine zipper motif protein 49	GO:0003700; GO:0006355	sequence-specific DNA binding transcription factor activity; regulation of transcription, DNA-templated
BraA07g011710.3C	-1.26337	11433431	11436894	+	includeFeature	-1630	Bra030089	AT1G28310		Dof-type zinc finger DNA-binding family protein	GO:0003677; GO:0006355	DNA binding; regulation of transcription, DNA-templated
BraA09g055160.3C	-1.26336	39840534	39842499	+	includeFeature	-733	Bra031226	AT3G18140	pco120776	Transducin/WD40 repeat-like superfamily protein	GO:0005515	protein binding
BraA01g008780.3C	-1.26286	4312009	4313507	-	downstream	6306	Bra011055	AT4G28720		Flavin-binding monooxygenase family protein	GO:0004499; GO:0016491; GO:0050660; GO:0050661; GO:0055114	N,N-dimethylaniline monooxygenase activity; oxidoreductase activity; flavin adenine dinucleotide binding; NADP binding; oxidation-reduction process
BraA05g017280.3C	-1.26223	10363254	10365104	+	includeFeature	-453
BraA06g026560.3C	-1.26195	18604146	18605411	-	upstream	-390	Bra010135	AT5G62930		SGNH hydrolase-type esterase superfamily protein	GO:0016788	hydrolase activity, acting on ester bonds
BraA06g026570.3C	-1.26195	18607056	18607622	+	includeFeature	-1255
BraA06g026580.3C	-1.26195	18612567	18614073	-	includeFeature	8272	Bra010136	AT5G62940		Dof-type zinc finger DNA-binding family protein	GO:0003677; GO:0006355	DNA binding; regulation of transcription, DNA-templated
BraA08g012590.3C	-1.26189	10867425	10869175	-	includeFeature	2574	Bra021033	AT4G17785	MYB39	myb domain protein 39	GO:0003677	DNA binding
BraA01g001340.3C	-1.26175	677374	678247	+	includeFeature	-1973	Bra011772	AT4G37540		LOB domain-containing protein 39
BraA01g001350.3C	-1.26175	680614	682022	-	downstream	6621		AT4G37520		Peroxidase superfamily protein	GO:0004601; GO:0006979; GO:0020037; GO:0055114	peroxidase activity; response to oxidative stress; heme binding; oxidation-reduction process
BraA07g041490.3C	-1.26175	27992818	27993009	-	includeFeature	608		AT1G78380		glutathione S-transferase TAU 19	GO:0005515	protein binding
BraA07g041500.3C	-1.26175	27994131	27994596	+	includeFeature	-1730	Bra035032	AT3G14420	NCED9	Aldolase-type TIM barrel family protein	GO:0003824; GO:0010181; GO:0016491; GO:0055114	catalytic activity; FMN binding; oxidoreductase activity; oxidation-reduction process
BraA07g041510.3C	-1.26175	27994645	27995096	+	includeFeature	-2244	Bra035032	AT3G14415	LBD39	Aldolase-type TIM barrel family protein	GO:0003824; GO:0010181; GO:0016491; GO:0055114	catalytic activity; FMN binding; oxidoreductase activity; oxidation-reduction process
BraA07g041520.3C	-1.26175	27998552	28000360	-	overlapEnd	7959	Bra035033	AT1G78390		nine-cis-epoxycarotenoid dioxygenase 9	GO:0016702; GO:0055114	oxidoreductase activity, acting on single donors with incorporation of molecular oxygen, incorporation of two atoms of oxygen; oxidation-reduction process
BraA06g001010.3C	-1.26019	676710	678391	-	overlapStart	1390	Bra039701	AT5G40990	GLIP1	GDSL lipase 1
BraA06g001020.3C	-1.26019	679290	681828	+	includeFeature	-2289		AT4G05320	ubqA	polyubiquitin 10	GO:0005515	protein binding
BraA06g001030.3C	-1.26019	683225	683710	+	includeFeature	-6224		AT1G53930		Ubiquitin-like superfamily protein	GO:0005515	protein binding
BraA06g001040.3C	-1.26019	685630	686108	-	downstream	9107	Bra039700	AT1G53903		linoleate 9S-lipoxygenase-4 protein, putative (DUF581)
BraA03g047920.3C	-1.25885	24235619	24242259	-	overlapEnd	7058		AT5G46570	BSK2	BR-signaling kinase 2	GO:0004672; GO:0005515; GO:0005524; GO:0006468	protein kinase activity; protein binding; ATP binding; protein phosphorylation
BraA05g015590.3C	-1.25786	9111349	9112389	+	overlapEnd	652	Bra037073	AT1G02540		hypothetical protein	GO:0003677; GO:0006355	DNA binding; regulation of transcription, DNA-templated
BraA05g015600.3C	-1.25786	9111349	9112389	+	overlapEnd	652	Bra037073	AT1G02540		hypothetical protein	GO:0003677; GO:0006355	DNA binding; regulation of transcription, DNA-templated
BraA05g015610.3C	-1.25786	9111349	9112389	+	overlapEnd	652	Bra037073	AT1G02540		hypothetical protein	GO:0003677; GO:0006355	DNA binding; regulation of transcription, DNA-templated
BraA09g023390.3C	-1.25672	15559981	15560172	+	includeFeature	-2780	Bra024836	AT2G02060		Homeodomain-like superfamily protein
BraA05g007520.3C	-1.25529	3862158	3865111	+	includeFeature	-157	Bra005137	AT2G38110	GPAT6	glycerol-3-phosphate acyltransferase 6	GO:0008152; GO:0016746	metabolic process; transferase activity, transferring acyl groups
BraA05g007530.3C	-1.25529	3869424	3871472	+	includeFeature	-7423	Bra005138	AT2G38100		proton-dependent oligopeptide transport (POT) family protein
BraA05g007540.3C	-1.25529	3873934	3875568	-	includeFeature	13567	Bra005139	AT2G38090		Duplicated homeodomain-like superfamily protein	GO:0003677	DNA binding
BraA03g063190.3C	-1.25435	35711225	35716045	+	inside	4376	Bra039867	AT5G05200		Protein kinase superfamily protein
BraA04g012610.3C	-1.25434	9898037	9898459	-	upstream	-342	Bra025608	AT1G77570		Winged helix-turn-helix transcription repressor DNA-binding protein	GO:0003700; GO:0005634; GO:0006355; GO:0043565	sequence-specific DNA binding transcription factor activity; nucleus; regulation of transcription, DNA-templated; sequence-specific DNA binding
BraA09g004580.3C	-1.25371	2780257	2782946	-	upstream	-455	Bra036137	AT5G49540		Rab5-interacting family protein	GO:0004866; GO:0005783; GO:0016021; GO:0072546	endopeptidase inhibitor activity; endoplasmic reticulum; integral component of membrane; ER membrane protein complex
BraA09g004590.3C	-1.25371	2784186	2784812	-	includeFeature	1411	Bra036136	AT3G04320		Kunitz family trypsin and protease inhibitor protein	GO:0004866	endopeptidase inhibitor activity
BraA09g004600.3C	-1.25371	2785925	2786396	-	downstream	2995	Bra036135	AT5G49550		biogenesis of lysosome organelles complex 1 subunit-like protein
BraA02g034270.3C	-1.25322	23742160	23742798	+	overlapEnd	441		AT5G28780		PIF1 helicase	GO:0000723; GO:0003678; GO:0006281	telomere maintenance; DNA helicase activity; DNA repair
BraA02g034280.3C	-1.25322	23743172	23750063	+	overlapStart	-571	Bra014351	AT5G60380		transmembrane protein, putative (DUF239)	GO:0000166; GO:0003824; GO:0003899; GO:0006351; GO:0044237	nucleotide binding; catalytic activity; DNA-directed RNA polymerase activity; transcription, DNA-templated; cellular metabolic process
BraA07g038120.3C	-1.25319	26291130	26295683	+	includeFeature	-929	Bra015932	AT1G74130		Rhomboid-related intramembrane serine protease family protein	GO:0004252; GO:0016021	serine-type endopeptidase activity; integral component of membrane
BraA02g013370.3C	-1.25199	6737414	6739630	+	includeFeature	-413	Bra035568	AT3G15820		phosphatidic acid phosphatase-related / PAP2-like protein
BraA02g019440.3C	-1.25093	11134033	11136151	-	includeFeature	3950	Bra007884	AT1G69810	WRKY36	WRKY DNA-binding protein 36	GO:0003700; GO:0006355; GO:0043565	sequence-specific DNA binding transcription factor activity; regulation of transcription, DNA-templated; sequence-specific DNA binding
BraA05g017040.3C	-1.25047	10177813	10178418	+	includeFeature	-1612	Bra038122	AT3G13228		RING/U-box superfamily protein
BraA01g043960.3C	-1.24923	29094798	29096560	-	includeFeature	5359	Bra021382	AT3G02940	MYB107	myb domain protein 107	GO:0003677	DNA binding
BraA09g047820.3C	-1.24869	36103897	36106225	+	overlapEnd	1504	Bra007307
BraA09g005040.3C	-1.2485	3022303	3027637	+	inside	3098	Bra036628	AT5G27540	MIRO1	MIRO-related GTP-ase 1	GO:0000166; GO:0003924; GO:0005509; GO:0005525	nucleotide binding; GTPase activity; calcium ion binding; GTP binding
BraA08g005150.3C	-1.2472	3880136	3880309	+	includeFeature	-2535
BraA05g002090.3C	-1.24556	1206952	1207143	-	includeFeature	6342	Bra004607	AT2G41225		hypothetical protein
BraA02g018390.3C	-1.24533	10254269	10255315	-	includeFeature	8114	Bra033933	AT1G68460	ATIPT1	isopentenyltransferase 1
BraA02g008770.3C	-1.24514	4130306	4132309	+	overlapStart	-1105	Bra020093	AT5G20240	PI	K-box region and MADS-box transcription factor family protein	GO:0003700; GO:0005634; GO:0006355	sequence-specific DNA binding transcription factor activity; nucleus; regulation of transcription, DNA-templated
BraA09g059280.3C	-1.24508	41844826	41847536	-	includeFeature	5335	Bra026819	AT1G14580		C2H2-like zinc finger protein	GO:0003676	nucleic acid binding
BraA09g059290.3C	-1.24508	41851381	41851803	+	includeFeature	-9180	Bra026820
BraA09g059300.3C	-1.24508	41853631	41855103	-	includeFeature	12902	Bra026821
BraA09g059310.3C	-1.24508	41857057	41859160	+	overlapStart	-14856	Bra026822	AT1G14540		Peroxidase superfamily protein	GO:0004601; GO:0006979; GO:0020037; GO:0055114	peroxidase activity; response to oxidative stress; heme binding; oxidation-reduction process
BraA03g024280.3C	-1.24454	11949549	11950388	+	includeFeature	-1548	Bra000434	AT2G46870	NGA1	AP2/B3-like transcriptional factor family protein	GO:0003677	DNA binding
BraA02g003000.3C	-1.24381	1478971	1480003	-	overlapStart	802		AT5G09490		Ribosomal protein S19 family protein
BraA02g003010.3C	-1.24381	1480761	1481612	-	includeFeature	2411	Bra006024	AT5G43640		Ribosomal protein S19 family protein
BraA02g003020.3C	-1.24381	1482385	1483521	-	includeFeature	4320	Bra028631	AT5G09530		hydroxyproline-rich glycoprotein family protein
BraA02g003030.3C	-1.24381	1484370	1489439	+	overlapStart	-5169	Bra028630	AT5G09550		GDP dissociation inhibitor family protein / Rab GTPase activator family protein	GO:0016491; GO:0055114	oxidoreductase activity; oxidation-reduction process
BraA02g003040.3C	-1.24381	1489761	1491621	+	upstream	-10560	Bra028629	AT5G09580		heat shock protein
BraA04g016870.3C	-1.24331	12859019	12859573	+	includeFeature	-218	Bra012250
BraA06g004250.3C	-1.24318	2560697	2561179	+	includeFeature	-296	Bra018757	AT1G75950		S phase kinase-associated protein 1
BraA10g020380.3C	-1.24229	14785493	14786154	-	overlapEnd	2153	Bra002282
BraA03g043360.3C	-1.24095	21855730	21856020	+	includeFeature	-929	Bra013045	AT5G02490		Heat shock protein 70 (Hsp 70) family protein
BraA09g048260.3C	-1.24053	36349285	36352787	-	overlapStart	186		AT3G05850		MuDR family transposase	GO:0008270	zinc ion binding
BraA09g048270.3C	-1.24053	36354504	36356021	+	upstream	-1903	Bra007347
BraA01g014190.3C	-1.23994	7493641	7493967	-	includeFeature	366	Bra013703	AT4G23510		Disease resistance protein (TIR-NBS-LRR class) family	GO:0005515; GO:0007165	protein binding; signal transduction
BraA03g004140.3C	-1.23887	1768485	1770660	+	includeFeature	-484	Bra006047	AT5G10100		Haloacid dehalogenase-like hydrolase (HAD) superfamily protein	GO:0003824; GO:0005992	catalytic activity; trehalose biosynthetic process
BraA05g030860.3C	-1.23743	22686222	22686440	-	includeFeature	639
BraA08g016750.3C	-1.2372	13557016	13561261	+	includeFeature	-2215	Bra034547	AT4G33090	APM1	aminopeptidase M1	GO:0006508; GO:0008237; GO:0008270	proteolysis; metallopeptidase activity; zinc ion binding
BraA08g011260.3C	-1.23691	9859196	9861343	+	includeFeature	-395	Bra038078	AT4G15630		Uncharacterized protein family (UPF0497)
BraA06g037610.3C	-1.2359	25124244	25124618	+	includeFeature	-1243	Bra025275	AT3G27410		transmembrane protein
BraA03g007680.3C	-1.23419	3291426	3293241	-	downstream	3240	Bra006372	AT5G16830	SYP21	syntaxin of plants 21	GO:0005484; GO:0006886; GO:0016020; GO:0016021; GO:0016192	SNAP receptor activity; intracellular protein transport; membrane; integral component of membrane; vesicle-mediated transport
BraA09g041220.3C	-1.23415	32141913	32143127	+	includeFeature	-712		AT2G02650		Ribonuclease H-like superfamily protein	GO:0003676	nucleic acid binding
BraA08g023080.3C	-1.23349	17112931	17116842	-	overlapStart	1441	Bra010749	AT3G46100	ATHRS1	Histidyl-tRNA synthetase 1	GO:0005737	cytoplasm
BraA03g050660.3C	-1.23274	26037141	26040571	+	upstream	-3740	Bra019338	AT4G23050		PAS domain-containing protein tyrosine kinase family protein	GO:0004672; GO:0005524; GO:0006355; GO:0006468	protein kinase activity; ATP binding; regulation of transcription, DNA-templated; protein phosphorylation
BraA01g020700.3C	-1.23256	11160602	11160826	+	includeFeature	-1	Bra033535	AT4G16144		associated molecule with the SH3 domain of STAM 3
BraA01g020710.3C	-1.23256	11161581	11164367	+	upstream	-980	Bra033534	AT4G16143	IMPA-2	importin alpha isoform 2	GO:0005488; GO:0005515; GO:0005634; GO:0005737; GO:0006606; GO:0008565	binding; protein binding; nucleus; cytoplasm; protein import into nucleus; protein transporter activity
BraA03g027980.3C	-1.23068	13965347	13966701	+	includeFeature	-1746	Bra018483	AT4G12550	AIR1	Auxin-Induced in Root cultures 1	GO:0003676	nucleic acid binding
BraA08g024390.3C	-1.22929	17816716	17817603	+	includeFeature	-515	Bra010884	AT1G28310		Dof-type zinc finger DNA-binding family protein	GO:0003677; GO:0006355	DNA binding; regulation of transcription, DNA-templated
BraA08g024400.3C	-1.22929	17819656	17820339	+	upstream	-3455	Bra010885	AT1G28280		VQ motif-containing protein
BraA03g023020.3C	-1.22925	11060053	11062054	+	inside	948	Bra000326	AT2G43790	ATMPK6	MAP kinase 6	GO:0004672; GO:0005524; GO:0006468	protein kinase activity; ATP binding; protein phosphorylation
BraA05g005600.3C	-1.22818	2811833	2813449	-	overlapStart	648	Bra004951	AT2G45970	CYP86A8	cytochrome P450, family 86, subfamily A, polypeptide 8	GO:0005506; GO:0016705; GO:0020037; GO:0055114	iron ion binding; oxidoreductase activity, acting on paired donors, with incorporation or reduction of molecular oxygen; heme binding; oxidation-reduction process
BraA05g005610.3C	-1.22818	2815915	2818209	+	overlapStart	-3114	Bra010063	AT2G42920		Pentatricopeptide repeat (PPR-like) superfamily protein	GO:0005515	protein binding
BraA06g029660.3C	-1.22814	20514060	20518223	-	overlapStart	1822	Bra024451	AT2G19050		GDSL-like Lipase/Acylhydrolase superfamily protein	GO:0016788	hydrolase activity, acting on ester bonds
BraA05g000740.3C	-1.22793	413345	418285	+	inside	456	Bra004478	AT2G47090		zinc ion binding/nucleic acid binding protein	GO:0003676	nucleic acid binding
BraA01g032980.3C	-1.22754	22493632	22496188	+	includeFeature	-9631	Bra023939	AT3G20640		basic helix-loop-helix (bHLH) DNA-binding superfamily protein	GO:0046983	protein dimerization activity
BraA06g009290.3C	-1.2271	5078992	5082953	-	downstream	7352	Bra019760	AT4G12120	KEU	Sec1/munc18-like (SM) proteins superfamily	GO:0006904; GO:0016192	vesicle docking involved in exocytosis; vesicle-mediated transport
BraA01g013170.3C	-1.22586	6877131	6881394	-	overlapStart	993	Bra013624	AT4G22540		OSBP(oxysterol binding protein)-related protein 2A
BraA06g024490.3C	-1.22567	16971340	16976571	+	overlapStart	-1339	Bra019543	AT3G48420		Haloacid dehalogenase-like hydrolase (HAD) superfamily protein	GO:0008152; GO:0016787	metabolic process; hydrolase activity
BraA05g039810.3C	-1.22529	27096243	27100805	-	downstream	5404	Bra039439	AT3G05420	ACBP4	acyl-CoA binding protein 4	GO:0000062; GO:0005515	fatty-acyl-CoA binding; protein binding
BraA03g062390.3C	-1.22483	34421176	34422259	+	downstream	1425
BraA09g039520.3C	-1.22424	30919262	30922239	-	overlapStart	638	Bra024615	AT1G23730	BCA3	beta carbonic anhydrase 3
BraA08g016280.3C	-1.22409	13241749	13244659	+	overlapStart	-1348	Bra034597	AT4G02570	ATCUL1	cullin 1
BraA05g039170.3C	-1.22396	26735737	26739855	+	overlapStart	-3336	Bra020768	AT3G06210		ARM repeat superfamily protein	GO:0005488; GO:0005515	binding; protein binding
BraA04g004140.3C	-1.22395	2551872	2552921	+	includeFeature	-871	Bra014702	AT3G56240	CCH	copper chaperone	GO:0030001; GO:0046872	metal ion transport; metal ion binding
BraA04g004150.3C	-1.22395	2554385	2554752	+	includeFeature	-3384	Bra014703	AT4G27680		P-loop containing nucleoside triphosphate hydrolases superfamily protein	GO:0005524	ATP binding
BraA02g027450.3C	-1.22337	16771238	16771934	+	upstream	-837		AT1G52950		replication protein-related
BraA07g031810.3C	-1.22321	23056057	23058116	-	includeFeature	2515	Bra004132	AT1G65880	BZO1	benzoyloxyglucosinolate 1	GO:0003824; GO:0008152	catalytic activity; metabolic process
BraA03g022130.3C	-1.22271	10622564	10622749	+	includeFeature	-1363	Bra000244	AT2G41905		transmembrane protein
BraA03g022140.3C	-1.22271	10629950	10630696	+	includeFeature	-8749	Bra000245	AT2G41940	ZFP8	zinc finger protein 8	GO:0003676	nucleic acid binding
BraA05g014880.3C	-1.22261	8467665	8469536	+	upstream	-1064	Bra018406	AT2G29220		Concanavalin A-like lectin protein kinase family protein	GO:0004672; GO:0005524; GO:0006468; GO:0030246	protein kinase activity; ATP binding; protein phosphorylation; carbohydrate binding
BraA08g024690.3C	-1.22258	17972320	17974683	-	overlapStart	2282	Bra010918	AT1G27760	SAT32	interferon-related developmental regulator family protein / IFRD protein family	GO:0005488	binding
BraA08g024700.3C	-1.22258	17975913	17980804	-	overlapEnd	8403	Bra010919	AT1G27752		Ubiquitin system component Cue protein	GO:0005515	protein binding
BraA07g031420.3C	-1.22257	22858046	22859186	+	includeFeature	-1645	Bra004097	AT1G67260	TCP1	TCP family transcription factor
BraA07g031430.3C	-1.22257	22861834	22862819	+	upstream	-5433	Bra004098	AT1G67250		Proteasome maturation factor UMP1	GO:0043248	proteasome assembly
BraA10g011980.3C	-1.22113	9924024	9924665	-	includeFeature	1664	Bra003039	AT5G53730		Late embryogenesis abundant (LEA) hydroxyproline-rich glycoprotein family
BraA10g007140.3C	-1.22112	4210408	4215119	+	downstream	5193	Bra036339	AT1G45201	TLL1	triacylglycerol lipase-like 1
BraA09g003140.3C	-1.22067	1984474	1987838	-	overlapStart	1437	Bra039087	AT5G40780	LHT1	lysine histidine transporter 1
BraA09g003150.3C	-1.22067	1991160	1992612	+	upstream	-4759	Bra039086	AT3G27280	ATPHB4	prohibitin 4
BraA07g018690.3C	-1.21903	15877480	15879077	+	overlapEnd	721	Bra011960	AT2G28315		Nucleotide/sugar transporter family protein
BraA06g040440.3C	-1.2163	26872480	26875468	+	overlapEnd	1521		AT4G02760		RNI-like superfamily protein
BraA06g040450.3C	-1.2163	26875819	26876551	-	includeFeature	2550	Bra024876	AT2G01554		hypothetical protein
BraA06g040460.3C	-1.2163	26887541	26888309	+	upstream	-13540	Bra024877	AT2G01540		Calcium-dependent lipid-binding (CaLB domain) family protein
BraA03g019690.3C	-1.2161	9353882	9354115	+	includeFeature	-481	Bra000017	AT2G37750		hypothetical protein
BraA04g015170.3C	-1.21605	11695414	11697260	-	upstream	-141	Bra030336	AT5G40240		nodulin MtN21 /EamA-like transporter family protein	GO:0016021; GO:0022857	integral component of membrane; transmembrane transporter activity
BraA04g015180.3C	-1.21605	11697999	11701087	+	includeFeature	-598	Bra030335	AT5G40280	ERA1	Prenyltransferase family protein	GO:0003824	catalytic activity
BraA04g015190.3C	-1.21605	11702842	11707683	-	overlapEnd	10282	Bra030334	AT5G40310		Exonuclease family protein	GO:0003676	nucleic acid binding
BraA06g014900.3C	-1.21477	7935835	7940377	+	overlapStart	-234		ATMG00300		Gag-Pol-related retrotransposon family protein	GO:0003676; GO:0008270	nucleic acid binding; zinc ion binding
BraA03g038090.3C	-1.21403	18849366	18850487	-	overlapStart	686	Bra001679	AT3G17710		F-box and associated interaction domains-containing protein	GO:0005515	protein binding
BraA09g012020.3C	-1.21376	7069527	7070474	-	includeFeature	1273	Bra036706	AT1G62610		NAD(P)-binding Rossmann-fold superfamily protein	GO:0016491	oxidoreductase activity
BraA09g012030.3C	-1.21376	7071067	7072352	-	includeFeature	3151	Bra036705	AT2G19770	PRF5	profilin 5
BraA06g002870.3C	-1.21365	1688841	1693682	-	includeFeature	5281	Bra018889	AT3G05780	LON4	lon protease 3	GO:0004176; GO:0004252; GO:0005524; GO:0006508; GO:0030163	ATP-dependent peptidase activity; serine-type endopeptidase activity; ATP binding; proteolysis; protein catabolic process
BraA02g042220.3C	-1.21326	29332740	29333168	+	includeFeature	-1539	Bra029401	AT2G24080		F-box protein (DUF295)
BraA02g042230.3C	-1.21326	29334504	29336773	-	overlapEnd	5572	Bra029400	AT2G01660	PDLP6	plasmodesmata-located protein 6
BraA02g019270.3C	-1.21289	10971047	10972570	+	includeFeature	-646	Bra007867	AT1G69580		Homeodomain-like superfamily protein	GO:0003677	DNA binding
BraA08g024520.3C	-1.21283	17882276	17882980	-	includeFeature	2179	Bra010901	AT1G28160		Integrase-type DNA-binding superfamily protein	GO:0003677; GO:0003700; GO:0006355	DNA binding; sequence-specific DNA binding transcription factor activity; regulation of transcription, DNA-templated
BraA07g023950.3C	-1.21265	18894854	18895259	-	upstream	-342	Bra003381	AT3G59540		Ribosomal L38e protein family
BraA03g026660.3C	-1.21247	13198988	13200372	-	includeFeature	3771	Bra000652	AT4G08670		Bifunctional inhibitor/lipid-transfer protein/seed storage 2S albumin superfamily protein	GO:0006869; GO:0008289	lipid transport; lipid binding
BraA09g036080.3C	-1.21164	28490294	28490488	+	includeFeature	-1293
BraA01g036000.3C	-1.21072	24619211	24627687	-	inside	2086	Bra021173	AT3G16340	PDR1	pleiotropic drug resistance 1	GO:0005524; GO:0016887	ATP binding; ATPase activity
BraA03g065060.3C	-1.21061	37505302	37506150	+	includeFeature	-1101	Bra038582
BraA03g065070.3C	-1.21061	37507205	37508383	-	overlapEnd	4182		AT5G39030		Protein kinase superfamily protein
BraA06g036720.3C	-1.21057	24623129	24623431	-	includeFeature	1830	Bra025362	AT3G28917		mini zinc finger 2
BraA06g036730.3C	-1.21057	24633256	24634728	-	includeFeature	13127	Bra025361	AT3G28910	MYB30	myb domain protein 30	GO:0003677	DNA binding
BraA02g016860.3C	-1.2103	9029260	9031793	-	includeFeature	4192	Bra039744	AT1G50090		D-aminoacid aminotransferase-like PLP-dependent enzymes superfamily protein
BraA02g016870.3C	-1.2103	9037848	9040972	-	includeFeature	13371	Bra039745	AT1G65910		NAC domain containing protein 28	GO:0003677; GO:0006355	DNA binding; regulation of transcription, DNA-templated
BraA02g016880.3C	-1.2103	9044760	9047614	+	upstream	-17159	Bra039746	AT1G65930		cytosolic NADP+-dependent isocitrate dehydrogenase
BraA07g030180.3C	-1.21017	22097457	22098233	-	includeFeature	1432	Bra003977	AT1G69880	ATH8	thioredoxin H-type 8	GO:0006662; GO:0015035; GO:0045454	glycerol ether metabolic process; protein disulfide oxidoreductase activity; cell redox homeostasis
BraA07g030190.3C	-1.21017	22099598	22100326	-	includeFeature	3525	Bra003978	AT1G69870		nitrate transporter 1.7
BraA02g041720.3C	-1.20967	28921665	28922417	-	upstream	-184
BraA01g016930.3C	-1.20839	9001825	9003782	-	includeFeature	1981	Bra026459	AT3G26922		F-box/RNI-like superfamily protein	GO:0005515	protein binding
BraA08g020910.3C	-1.20829	15923195	15923681	-	upstream	-320	Bra010544	AT4G23770		hypothetical protein
BraA01g001170.3C	-1.20759	543625	544934	+	includeFeature	-1424	Bra011790	AT4G37850		basic helix-loop-helix (bHLH) DNA-binding superfamily protein	GO:0046983	protein dimerization activity
BraA03g035900.3C	-1.20703	17709235	17711759	+	includeFeature	-234	Bra001504	AT3G13400	sks13	SKU5 similar 13	GO:0005507; GO:0016491; GO:0055114	copper ion binding; oxidoreductase activity; oxidation-reduction process
BraA09g057570.3C	-1.20694	40937796	40938341	-	includeFeature	740	Bra031001	AT1G17700		prenylated RAB acceptor 1.F1
BraA09g057580.3C	-1.20694	40942141	40942757	-	overlapEnd	5156	Bra031000	AT1G45403		membrane protein
BraA07g010250.3C	-1.20503	10113500	10116695	+	includeFeature	-1299	Bra014899	AT1G31040		PLATZ transcription factor family protein
BraA07g030410.3C	-1.2045	22257016	22258873	+	includeFeature	-1815	Bra004002	AT1G69310	WRKY57	WRKY DNA-binding protein 57	GO:0003700; GO:0006355; GO:0043565	sequence-specific DNA binding transcription factor activity; regulation of transcription, DNA-templated; sequence-specific DNA binding
BraA10g018500.3C	-1.20421	13722187	13725579	+	inside	1414	Bra002454	AT5G60760		P-loop containing nucleoside triphosphate hydrolases superfamily protein
BraA03g022570.3C	-1.20287	10867428	10868904	+	downstream	1973	Bra000289	AT2G43120		RmlC-like cupins superfamily protein
BraA03g022580.3C	-1.20287	10869736	10870459	-	includeFeature	1058	Bra000290	AT2G43130	ARA4	P-loop containing nucleoside triphosphate hydrolases superfamily protein	GO:0003924; GO:0005525	GTPase activity; GTP binding
BraA03g022590.3C	-1.20287	10872355	10873822	-	includeFeature	4421	Bra000291	AT2G43140		basic helix-loop-helix (bHLH) DNA-binding superfamily protein	GO:0046983	protein dimerization activity
BraA10g032400.3C	-1.20252	20056834	20059401	+	includeFeature	-433	Bra009506	AT4G00893		F-box/kelch-repeat protein	GO:0005515	protein binding
BraA10g032410.3C	-1.20252	20059507	20059701	+	includeFeature	-3106	Bra009507	AT3G10090		Nucleic acid-binding, OB-fold-like protein
BraA10g032420.3C	-1.20252	20062820	20063885	+	includeFeature	-6419	Bra009508	AT5G03840	TFL1	PEBP (phosphatidylethanolamine-binding protein) family protein	GO:0003712; GO:0009910	transcription cofactor activity; negative regulation of flower development
BraA10g032430.3C	-1.20252	20068714	20071150	+	includeFeature	-12313	Bra009509	AT5G03795		Exostosin family protein
BraA03g051140.3C	-1.20233	26327798	26329045	+	includeFeature	-1197	Bra019297	AT4G23550	WRKY29	WRKY family transcription factor	GO:0003700; GO:0006355; GO:0043565	sequence-specific DNA binding transcription factor activity; regulation of transcription, DNA-templated; sequence-specific DNA binding
BraA03g051150.3C	-1.20233	26330170	26332684	-	includeFeature	6083	Bra019296	AT4G23560		glycosyl hydrolase 9B15	GO:0003824	catalytic activity
BraA10g017390.3C	-1.20141	13125688	13127336	-	overlapStart	1535	Bra002556	AT5G59590		UDP-glucosyl transferase 76E2
BraA10g005800.3C	-1.20103	3126083	3127318	-	overlapEnd	1917	Bra015556	AT1G07150	MAPKKK13	mitogen-activated protein kinase kinase kinase 13	GO:0004672; GO:0005524; GO:0006468	protein kinase activity; ATP binding; protein phosphorylation
BraA02g042840.3C	-1.20089	29742625	29745195	-	upstream	-206	Bra029339	AT5G61060	HDA05	histone deacetylase 5
BraA02g042850.3C	-1.20089	29745736	29747618	-	overlapEnd	2217	Bra029338	AT5G61090		Polynucleotidyl transferase, ribonuclease H-like superfamily protein
BraA09g035740.3C	-1.20024	28245540	28246607	-	includeFeature	1606	Bra032290	AT1G29140		Pollen Ole e 1 allergen and extensin family protein	GO:0005615	extracellular space
BraA08g014920.3C	-1.19794	12336747	12338591	+	overlapEnd	1454	Bra020854	AT4G05530	IBR1	indole-3-butyric acid response 1	GO:0016491	oxidoreductase activity
BraA08g014930.3C	-1.19794	12344046	12346459	+	overlapStart	-5845	Bra020851	AT4G22360		SWIB complex BAF60b domain-containing protein	GO:0005515	protein binding
BraA01g035430.3C	-1.19699	24251583	24252043	-	overlapEnd	1042	Bra021227	AT3G17152		Plant invertase/pectin methylesterase inhibitor superfamily protein	GO:0004857	enzyme inhibitor activity
BraA02g003970.3C	-1.19671	1938255	1941590	+	includeFeature	-1454	Bra023327	AT5G11530	EMF1	embryonic flower 1 (EMF1)	GO:0009910; GO:0045892; GO:0048367	negative regulation of flower development; negative regulation of transcription, DNA-templated; shoot system development
BraA02g003980.3C	-1.19671	1942142	1944470	-	includeFeature	7669	Bra023328	AT5G11540		D-arabinono-1,4-lactone oxidase family protein	GO:0003824; GO:0003885; GO:0016020; GO:0016491; GO:0016614; GO:0050660; GO:0055114	catalytic activity; D-arabinono-1,4-lactone oxidase activity; membrane; oxidoreductase activity; oxidoreductase activity, acting on CH-OH group of donors; flavin adenine dinucleotide binding; oxidation-reduction process
BraA02g003990.3C	-1.19671	1947623	1948549	-	downstream	11748	Bra023329	AT5G11550		ARM repeat superfamily protein
BraA01g006170.3C	-1.19656	2982423	2984199	-	upstream	-402	Bra011295	AT2G24765		ADP-ribosylation factor 3	GO:0005525; GO:0005622; GO:0007264	GTP binding; intracellular; small GTPase mediated signal transduction
BraA01g006180.3C	-1.19656	2985910	2986410	-	includeFeature	1809	Bra011294	AT4G31730	GDU1	glutamine dumper 1
BraA04g015010.3C	-1.19645	11590622	11591843	-	includeFeature	1242	Bra030353	AT5G39310		expansin A24	GO:0005576; GO:0009664	extracellular region; plant-type cell wall organization
BraA04g015020.3C	-1.19645	11593734	11594153	-	includeFeature	3552	Bra028247	AT5G39460		F-box family protein
BraA07g012920.3C	-1.19638	12214326	12214703	+	includeFeature	-525		AT1G53950		ubiquitin-40S ribosomal S27a-like protein	GO:0005515	protein binding
BraA01g039620.3C	-1.1956	26680245	26680580	-	includeFeature	1579	Bra002041	AT3G11430	GPAT5	glycerol-3-phosphate acyltransferase 5
BraA01g039630.3C	-1.1956	26680946	26681298	+	upstream	-1945
BraA03g030510.3C	-1.19559	15312942	15313542	+	includeFeature	-141	Bra001007	AT3G01390		vacuolar membrane ATPase 10
BraA02g013380.3C	-1.19501	6744599	6746996	+	includeFeature	-1198	Bra035567	AT5G55310		DNA topoisomerase 1 beta	GO:0003677; GO:0003917; GO:0005694; GO:0006265	DNA binding; DNA topoisomerase type I activity; chromosome; DNA topological change
BraA09g062350.3C	-1.19453	43290034	43291216	-	upstream	-385	Bra031669	AT1G09540	MYB61	myb domain protein 61	GO:0003677	DNA binding
BraA05g002100.3C	-1.19441	1214594	1214905	+	includeFeature	-5393	Bra004608	AT2G41231		transmembrane protein
BraA05g002110.3C	-1.19441	1217955	1219014	-	includeFeature	9813	Bra004609	AT2G41240		basic helix-loop-helix protein 100	GO:0003677; GO:0046983	DNA binding; protein dimerization activity
BraA05g002120.3C	-1.19441	1220075	1222006	+	upstream	-10874	Bra004610	AT2G07760		Zinc knuckle (CCHC-type) family protein
BraA07g003010.3C	-1.19419	2286660	2287401	-	includeFeature	1600	Bra039893	AT2G17940		WEB family protein (DUF827)
BraA02g014610.3C	-1.18907	7561528	7564152	+	includeFeature	-2527	Bra022653	AT5G53390		O-acyltransferase (WSD1-like) family protein
BraA09g011550.3C	-1.18904	6719439	6721160	-	overlapStart	1559	Bra038547
BraA10g026270.3C	-1.18588	17488437	17491163	+	includeFeature	-236	Bra008921	AT5G12000		kinase with adenine nucleotide alpha hydrolases-like domain-containing protein	GO:0004672; GO:0005524; GO:0006468	protein kinase activity; ATP binding; protein phosphorylation
BraA10g026280.3C	-1.18588	17493218	17493535	+	includeFeature	-5017	Bra008922	AT5G11975		hypothetical protein
BraA02g006970.3C	-1.18578	3286061	3290312	-	overlapEnd	5711	Bra023611	AT1G34650	HDG9	homeodomain GLABROUS 10	GO:0008289	lipid binding
BraA06g004990.3C	-1.18554	2983419	2984726	+	downstream	1582	Bra018688	AT1G07750		RmlC-like cupins superfamily protein	GO:0045735	nutrient reservoir activity
BraA06g005000.3C	-1.18554	2985366	2987553	-	includeFeature	2552	Bra018687	AT3G57310		Bifunctional inhibitor/lipid-transfer protein/seed storage 2S albumin superfamily protein	GO:0006869	lipid transport
BraA08g025720.3C	-1.18477	18525437	18528349	-	includeFeature	2948	Bra011023	AT1G26370		RNA helicase family protein	GO:0004386	helicase activity
BraA04g010070.3C	-1.18436	7988574	7988891	+	overlapStart	-973
BraA09g007380.3C	-1.18393	4272585	4274886	-	includeFeature	2685	Bra035885	AT3G47960		Major facilitator superfamily protein
BraA10g027370.3C	-1.18236	17980969	17983291	+	overlapEnd	832	Bra009025	AT5G10520	RBK1	ROP binding protein kinases 1	GO:0004672; GO:0005524; GO:0006468	protein kinase activity; ATP binding; protein phosphorylation
BraA10g027380.3C	-1.18236	17983875	17988653	-	overlapEnd	6852	Bra009026	AT5G10510	AIL6	AINTEGUMENTA-like 6	GO:0003677; GO:0003700; GO:0006355; GO:0007275	DNA binding; sequence-specific DNA binding transcription factor activity; regulation of transcription, DNA-templated; multicellular organismal development
BraA06g039000.3C	-1.18224	26004479	26008166	-	overlapStart	2165	Bra025138	AT2G03870		Small nuclear ribonucleoprotein family protein
BraA01g009430.3C	-1.18117	4753651	4754194	+	includeFeature	-6450	Bra013261	AT4G17850		hypothetical protein
BraA01g009440.3C	-1.18117	4755718	4756696	+	includeFeature	-8517	Bra013261	AT4G17850		hypothetical protein
BraA06g028320.3C	-1.18053	19662468	19663150	+	includeFeature	-267	Bra024335	AT5G64900		precursor of peptide 1	GO:0045087	innate immune response
BraA10g014830.3C	-1.18031	11830615	11833407	-	includeFeature	6406	Bra002777	AT5G56970	CKX3	cytokinin oxidase 3	GO:0003824; GO:0016491; GO:0016614; GO:0050660; GO:0055114	catalytic activity; oxidoreductase activity; oxidoreductase activity, acting on CH-OH group of donors; flavin adenine dinucleotide binding; oxidation-reduction process
BraA01g012360.3C	-1.17998	6407112	6413569	+	inside	1289	Bra013546	AT4G21670	CPL1	C-terminal domain phosphatase-like 1
BraA01g039760.3C	-1.17992	26771170	26773211	+	overlapStart	-4369	Bra034167	AT3G11150		2-oxoglutarate (2OG) and Fe(II)-dependent oxygenase superfamily protein
BraA06g037130.3C	-1.17926	24815868	24816878	+	upstream	-1867		AT1G43760		DNAse I-like superfamily protein
BraA02g036360.3C	-1.17785	25289282	25290138	+	includeFeature	-81	Bra026528	AT2G03980		GDSL-like Lipase/Acylhydrolase superfamily protein	GO:0016788	hydrolase activity, acting on ester bonds
BraA02g036370.3C	-1.17785	25290758	25291453	+	overlapStart	-1557	Bra026528	AT5G61060	HDA05	histone deacetylase 5
BraA07g012930.3C	-1.17718	12216503	12216955	+	includeFeature	-1102		AT1G53945		polyubiquitin-like protein	GO:0005515	protein binding
BraA09g009200.3C	-1.17715	5272015	5273681	-	overlapStart	80		AT2G07760		Zinc knuckle (CCHC-type) family protein
BraA09g009210.3C	-1.17715	5274301	5276037	+	includeFeature	-700	Bra037129	AT5G67050		alpha/beta-Hydrolases superfamily protein
BraA09g057470.3C	-1.17672	40901706	40904383	+	includeFeature	-105	Bra031009	AT5G26830		Threonyl-tRNA synthetase	GO:0000166; GO:0004812; GO:0005524; GO:0006418	nucleotide binding; aminoacyl-tRNA ligase activity; ATP binding; tRNA aminoacylation for protein translation
BraA09g057480.3C	-1.17672	40905900	40907123	-	includeFeature	5522	Bra031008	AT1G17950	MYB52	myb domain protein 52	GO:0003677	DNA binding
BraA01g011320.3C	-1.17611	5900061	5900591	-	includeFeature	590	Bra013449	AT4G20235	CYP71A20	cytochrome P450, family 71, subfamily A, polypeptide 28	GO:0005506; GO:0016705; GO:0020037; GO:0055114	iron ion binding; oxidoreductase activity, acting on paired donors, with incorporation or reduction of molecular oxygen; heme binding; oxidation-reduction process
BraA09g054020.3C	-1.1758	39100801	39104361	+	downstream	3800	Bra039221	AT2G23980	ATCNGC6	cyclic nucleotide-gated channel 6	GO:0005216; GO:0005249; GO:0005515; GO:0006811; GO:0006813; GO:0016020; GO:0055085	ion channel activity; voltage-gated potassium channel activity; protein binding; ion transport; potassium ion transport; membrane; transmembrane transport
BraA09g054030.3C	-1.1758	39104528	39106338	-	overlapStart	1737	Bra039220	AT2G23970		Class I glutamine amidotransferase-like superfamily protein
BraA07g026590.3C	-1.17564	20195955	20197711	-	includeFeature	3310	Bra035036	AT1G78420		RING/U-box superfamily protein
BraA09g020950.3C	-1.17548	13589085	13592341	-	overlapEnd	3940		AT2G02650		Ribonuclease H-like superfamily protein	GO:0003676	nucleic acid binding
BraA02g006540.3C	-1.17452	3075619	3081927	-	overlapStart	2326	Bra023570	AT5G16560	KAN	Homeodomain-like superfamily protein	GO:0003677	DNA binding
BraA02g006550.3C	-1.17452	3090744	3093090	-	downstream	13489	Bra023573	AT5G16570	GLN1;4	glutamine synthetase 1;4	GO:0003824	catalytic activity
BraA01g013960.3C	-1.17438	7366928	7368854	-	includeFeature	2053	Bra013688	AT4G23370		carboxyl-terminal peptidase
BraA02g042810.3C	-1.17429	29737964	29740291	-	overlapStart	290	Bra029339	AT5G61060	HDA05	histone deacetylase 5
BraA02g042820.3C	-1.17429	29740474	29741132	-	downstream	1131	Bra012988	AT5G60990		DEA(D/H)-box RNA helicase family protein	GO:0003676; GO:0005524	nucleic acid binding; ATP binding
BraA05g026670.3C	-1.17312	20096473	20097122	-	includeFeature	1121	Bra035771	AT3G20557		hypothetical protein
BraA04g018240.3C	-1.17265	13818603	13819417	+	includeFeature	-1202	Bra032073	AT2G24710	ATGLR2.3	glutamate receptor 2.3
BraA04g018250.3C	-1.17265	13822112	13825923	-	overlapEnd	8522	Bra032072	AT2G24720	ATGLR2.2	glutamate receptor 2.2	GO:0004970; GO:0016020	ionotropic glutamate receptor activity; membrane
BraA05g039800.3C	-1.17256	27093632	27094388	+	includeFeature	-31	Bra039438	AT3G05450		cystatin-like protein
BraA03g038810.3C	-1.17118	19214745	19216937	-	overlapStart	1336	Bra001741	AT3G19270	CYP707A4	cytochrome P450, family 707, subfamily A, polypeptide 4	GO:0005506; GO:0016705; GO:0020037; GO:0055114	iron ion binding; oxidoreductase activity, acting on paired donors, with incorporation or reduction of molecular oxygen; heme binding; oxidation-reduction process
BraA07g014400.3C	-1.17079	13127738	13128743	-	includeFeature	1142	Bra012354	AT5G37930		Protein with RING/U-box and TRAF-like domain	GO:0005515; GO:0005634; GO:0006511; GO:0007275; GO:0008270	protein binding; nucleus; ubiquitin-dependent protein catabolic process; multicellular organismal development; zinc ion binding
BraA02g018710.3C	-1.1705	10566894	10568005	-	includeFeature	3804	Bra038350	AT1G68800	TCP12	TCP domain protein 12
BraA01g019650.3C	-1.1701	10469625	10476677	-	upstream	-324	Bra040100	AT4G16830		Hyaluronan / mRNA binding family
BraA01g019660.3C	-1.1701	10478216	10479754	-	includeFeature	2753	Bra040099	AT4G16820		alpha/beta-Hydrolases superfamily protein
BraA06g033690.3C	-1.16906	22989625	22989930	-	includeFeature	1529	Bra009932
BraA02g040190.3C	-1.16879	27928685	27929269	-	includeFeature	2268	Bra020640	AT3G57880		Calcium-dependent lipid-binding (CaLB domain) plant phosphoribosyltransferase family protein
BraA10g002230.3C	-1.16723	1167856	1168643	+	includeFeature	-855	Bra015256	AT1G03700		Uncharacterized protein family (UPF0497)
BraA08g009160.3C	-1.16695	8140839	8141189	-	overlapStart	188	Bra035530
BraA01g007970.3C	-1.16656	3872745	3872972	+	includeFeature	-744		AT3G17250		Protein phosphatase 2C family protein
BraA02g012830.3C	-1.16639	6456804	6459914	-	overlapStart	713	Bra035623	AT5G56490		D-arabinono-1,4-lactone oxidase family protein	GO:0003824; GO:0003885; GO:0016020; GO:0016491; GO:0016614; GO:0050660; GO:0055114	catalytic activity; D-arabinono-1,4-lactone oxidase activity; membrane; oxidoreductase activity; oxidoreductase activity, acting on CH-OH group of donors; flavin adenine dinucleotide binding; oxidation-reduction process
BraA02g012840.3C	-1.16639	6462431	6464588	-	includeFeature	5387	Bra035622	AT5G56460		Protein kinase superfamily protein	GO:0004672; GO:0005524; GO:0006468	protein kinase activity; ATP binding; protein phosphorylation
BraA08g006620.3C	-1.16623	5526408	5527395	+	includeFeature	-407	Bra034883	AT4G13230		Late embryogenesis abundant protein (LEA) family protein
BraA08g006630.3C	-1.16623	5529090	5529682	+	includeFeature	-3089	Bra034884	AT4G13210		Pectin lyase-like superfamily protein
BraA06g030840.3C	-1.16538	21305889	21307067	+	overlapEnd	512	Bra009682	AT3G24495	MSH7	MUTS homolog 7	GO:0008168	methyltransferase activity
BraA02g045320.3C	-1.16505	31118151	31119486	+	includeFeature	-350	Bra031847	AT5G65790	SRS5	myb domain protein 68	GO:0003677	DNA binding
BraA07g039070.3C	-1.16505	26780840	26782005	-	includeFeature	3604	Bra015837	AT1G75520	MYB68	SHI-related sequence 5
BraA03g030550.3C	-1.16467	15333301	15334834	-	upstream	-367	Bra001010	AT3G01280	VDAC1	voltage dependent anion channel 1	GO:0005741; GO:0055085	mitochondrial outer membrane; transmembrane transport
BraA03g030560.3C	-1.16467	15335834	15337800	+	includeFeature	-633	Bra001011	AT3G01270		Pectate lyase family protein
BraA03g030570.3C	-1.16467	15339001	15341373	+	includeFeature	-3800	Bra001012	AT5G15140		Galactose mutarotase-like superfamily protein	GO:0003824; GO:0005975; GO:0016853; GO:0030246	catalytic activity; carbohydrate metabolic process; isomerase activity; carbohydrate binding
BraA10g029410.3C	-1.16401	18781872	18783139	-	includeFeature	2338	Bra009220	AT5G06720		peroxidase 2	GO:0004601; GO:0006979; GO:0020037; GO:0055114	peroxidase activity; response to oxidative stress; heme binding; oxidation-reduction process
BraA10g029420.3C	-1.16401	18785490	18786951	-	includeFeature	6150	Bra009221	AT5G06730		Peroxidase superfamily protein	GO:0004601; GO:0006979; GO:0020037; GO:0055114	peroxidase activity; response to oxidative stress; heme binding; oxidation-reduction process
BraA05g042610.3C	-1.16325	28460877	28461470	-	includeFeature	2469	Bra040188	AT3G04510	LSH2	LIGHT-DEPENDENT SHORT HYPOCOTYLS-like protein (DUF640)
BraA05g042620.3C	-1.16325	28464207	28466576	-	includeFeature	7575	Bra040187	AT3G04520	THA2	threonine aldolase 2	GO:0003824	catalytic activity
BraA05g042630.3C	-1.16325	28469049	28469967	+	includeFeature	-10048	Bra040186	AT3G04530	PPCK2	phosphoenolpyruvate carboxylase kinase 2	GO:0004672; GO:0005524; GO:0006468	protein kinase activity; ATP binding; protein phosphorylation
BraA05g042640.3C	-1.16325	28470733	28474406	-	downstream	15405	Bra040185	AT3G04560		nucleolar/coiled-body phosphoprotein
BraA09g015280.3C	-1.16254	9021946	9022200	+	includeFeature	-1345	Bra027811	AT1G63245	CLE14	CLAVATA3/ESR-RELATED 14
BraA03g016210.3C	-1.16243	7489919	7490602	+	includeFeature	-718	Bra022798	AT2G30410	KIS	tubulin folding cofactor A (KIESEL)
BraA03g035560.3C	-1.1622	17530392	17533542	+	overlapEnd	2009	Bra001476	AT3G12900		2-oxoglutarate (2OG) and Fe(II)-dependent oxygenase superfamily protein	GO:0016491; GO:0055114	oxidoreductase activity; oxidation-reduction process
BraA06g039250.3C	-1.16124	26136355	26137406	-	includeFeature	1805	Bra025116	AT2G03505		Carbohydrate-binding X8 domain superfamily protein
BraA03g059690.3C	-1.16084	31699925	31700878	+	overlapEnd	876	Bra017729	AT4G35720		DUF241 domain protein, putative (DUF241)
BraA02g027680.3C	-1.16067	16988306	16992152	-	overlapEnd	3951	Bra018493	AT4G04540		cysteine-rich RLK (RECEPTOR-like protein kinase) 39	GO:0004672; GO:0004713; GO:0005524; GO:0006468	protein kinase activity; protein tyrosine kinase activity; ATP binding; protein phosphorylation
BraA01g009360.3C	-1.16052	4682802	4685028	-	includeFeature	3227		AT4G16015		Cysteine/Histidine-rich C1 domain family protein	GO:0035556	intracellular signal transduction
BraA01g009370.3C	-1.16052	4687597	4689184	-	includeFeature	7383	Bra040181	AT4G17785	MYB39	myb domain protein 39	GO:0003677	DNA binding
BraA01g032900.3C	-1.16049	22432440	22433538	-	includeFeature	1737	Bra023932	AT3G20750		GATA transcription factor 29	GO:0006355; GO:0008270	regulation of transcription, DNA-templated; zinc ion binding
BraA09g006230.3C	-1.15986	3631644	3635475	+	overlapStart	-1443	Bra026465	AT5G24150	SQE6	FAD/NAD(P)-binding oxidoreductase family protein	GO:0016491; GO:0055114	oxidoreductase activity; oxidation-reduction process
BraA01g009670.3C	-1.15972	4897749	4899154	+	includeFeature	-148	Bra013288	AT4G18160	KCO6	Ca2+ activated outward rectifying K+ channel 6
BraA01g009680.3C	-1.15972	4899855	4900201	+	includeFeature	-2254		AT4G18823		Defensin-like (DEFL) family protein	GO:0005576; GO:0050832	extracellular region; defense response to fungus
BraA02g027580.3C	-1.15874	16872044	16875266	-	includeFeature	4265	Bra018505	AT4G04750		Major facilitator superfamily protein	GO:0005215; GO:0016020; GO:0016021; GO:0022857; GO:0022891; GO:0055085	transporter activity; membrane; integral component of membrane; transmembrane transporter activity; substrate-specific transmembrane transporter activity; transmembrane transport
BraA07g005640.3C	-1.15816	4535979	4537671	-	includeFeature	3270		AT2G14695		UDP-N-acetylglucosamine/UDP-glucose/GDP-mannose transporter
BraA06g029660.3C	-1.1576	20514060	20518223	-	overlapEnd	5422	Bra024451	AT2G19050		GDSL-like Lipase/Acylhydrolase superfamily protein	GO:0016788	hydrolase activity, acting on ester bonds
BraA04g015440.3C	-1.15748	11841058	11844914	-	overlapStart	513	Bra030311	AT4G38900		Basic-leucine zipper (bZIP) transcription factor family protein	GO:0003700; GO:0006355	sequence-specific DNA binding transcription factor activity; regulation of transcription, DNA-templated
BraA01g003710.3C	-1.15737	1822311	1825552	-	overlapStart	2951	Bra011544	AT4G34580	COW1	Sec14p-like phosphatidylinositol transfer family protein	GO:0005215; GO:0005622; GO:0006810	transporter activity; intracellular; transport
BraA07g010980.3C	-1.15632	10813408	10814795	+	includeFeature	-807	Bra030167	AT1G29720		Leucine-rich repeat transmembrane protein kinase
BraA06g004840.3C	-1.15431	2898576	2899147	+	downstream	825		AT4G29830		Transducin/WD40 repeat-like superfamily protein	GO:0003676; GO:0004523	nucleic acid binding; RNA-DNA hybrid ribonuclease activity
BraA06g004850.3C	-1.15431	2899492	2910244	+	overlapStart	-91	Bra018702	AT1G36160	ACC1	acetyl-CoA carboxylase 1	GO:0003824; GO:0005524; GO:0046872	catalytic activity; ATP binding; metal ion binding
BraA09g004990.3C	-1.15395	2999344	3001354	+	includeFeature	-343	Bra036633	AT5G27410		D-aminoacid aminotransferase-like PLP-dependent enzymes superfamily protein
BraA01g016140.3C	-1.1535	8578834	8581765	-	includeFeature	4364	Bra013891	AT5G51860		K-box region and MADS-box transcription factor family protein	GO:0003700; GO:0005634; GO:0006355	sequence-specific DNA binding transcription factor activity; nucleus; regulation of transcription, DNA-templated
BraA05g007430.3C	-1.15312	3790787	3792311	-	includeFeature	2310	Bra005129	AT2G38185		RING/U-box superfamily protein
BraA07g027370.3C	-1.15312	20677197	20678060	-	includeFeature	2859	Bra003717	AT1G76500	SOB3	Putative AT-hook DNA-binding family protein
BraA01g036000.3C	-1.15292	24619211	24627687	-	inside	4286	Bra021173	AT3G16340	PDR1	pleiotropic drug resistance 1	GO:0005524; GO:0016887	ATP binding; ATPase activity
BraA02g031340.3C	-1.1525	21401557	21404684	-	overlapStart	1483	Bra039516	AT5G44550		Uncharacterized protein family (UPF0497)
BraA07g005170.3C	-1.15244	4030152	4030796	-	includeFeature	1395	Bra015233	AT5G37200		RING/U-box superfamily protein
BraA03g029290.3C	-1.15239	14715692	14719974	+	overlapEnd	2309	Bra000894	AT1G61580		R-protein L3 B	GO:0003735; GO:0005622; GO:0005840; GO:0006412	structural constituent of ribosome; intracellular; ribosome; translation
BraA02g032590.3C	-1.15209	22479179	22482215	-	overlapStart	214		AT5G46100		Pentatricopeptide repeat (PPR) superfamily protein
BraA02g020300.3C	-1.15021	11723413	11724316	-	includeFeature	1715	Bra007968	AT1G71200		basic helix-loop-helix (bHLH) DNA-binding superfamily protein	GO:0003677; GO:0046983	DNA binding; protein dimerization activity
[truncated: 15,159 more rows]

## Sheet: S2
Supplementary Dataset S2. Singular Enrichment Analysis (SEA) of Gene Ontology (GO) terms categories of hypomethylated genes in braA.clf-1
GO term	Description	Number in input list	Number in BG/Ref	p-value	FDR
GO:0010468	regulation of gene expression	480	2814	2e-22	7.1e-20
GO:0060255	regulation of macromolecule metabolic process	495	2998	1.3e-20	2.4e-18
GO:0065007	biological regulation	869	6062	2.6e-20	3.1e-18
GO:0019222	regulation of metabolic process	514	3181	9.8e-20	8.7e-18
GO:0032502	developmental process	518	3233	3e-19	2.2e-17
GO:0032501	multicellular organismal process	490	3032	8.6e-19	5.1e-17
GO:0048856	anatomical structure development	503	3146	1.7e-18	8.4e-17
GO:0007275	multicellular organism development	458	2811	4.4e-18	1.9e-16
GO:0050789	regulation of biological process	755	5306	1.5e-16	5.9e-15
GO:0050794	regulation of cellular process	701	4857	1.8e-16	6.5e-15
GO:0050896	response to stimulus	851	6250	1.6e-14	5e-13
GO:0030154	cell differentiation	163	768	2.2e-14	6.4e-13
GO:0048869	cellular developmental process	197	1001	2.5e-14	6.7e-13
GO:0008152	metabolic process	1469	12035	1e-11	2.7e-10
GO:0009719	response to endogenous stimulus	276	1732	3.2e-10	7.7e-09
GO:0009058	biosynthetic process	815	6255	3.9e-10	8.6e-09
GO:0006139	nucleobase-containing compound metabolic process	567	4178	3.1e-09	6.5e-08
GO:0006629	lipid metabolic process	172	994	6.6e-09	1.3e-07
GO:0044249	cellular biosynthetic process	759	5870	7.4e-09	1.4e-07
GO:0009653	anatomical structure morphogenesis	159	919	2.5e-08	4.5e-07
GO:0009791	post-embryonic development	238	1576	2.9e-07	4.9e-06
GO:0019748	secondary metabolic process	94	492	4.9e-07	7.9e-06
GO:0009908	flower development	97	520	8.2e-07	1.3e-05
GO:0009987	cellular process	1491	12771	1.1e-06	1.7e-05
GO:0009056	catabolic process	215	1430	1.4e-06	2.1e-05
GO:0003006	developmental process involved in reproduction	221	1496	3.1e-06	4.2e-05
GO:0044238	primary metabolic process	1174	9890	3.6e-06	4.7e-05
GO:0007154	cell communication	307	2223	6.4e-06	8.2e-05
GO:0022414	reproductive process	245	1715	7.7e-06	9.4e-05
GO:0000003	reproduction	245	1721	9.5e-06	0.00011
GO:0006950	response to stress	456	3506	9.9e-06	0.00011
GO:0007165	signal transduction	273	1965	1.5e-05	0.00016
GO:0044237	cellular metabolic process	1160	9879	2.8e-05	0.0003
GO:0051704	multi-organism process	229	1631	4.1e-05	0.00043
GO:0048608	reproductive structure development	184	1265	4.5e-05	0.00045
GO:0009059	macromolecule biosynthetic process	562	4511	6e-05	0.00059
GO:0034645	cellular macromolecule biosynthetic process	555	4455	6.8e-05	0.00065
GO:0009628	response to abiotic stimulus	271	2022	0.00014	0.0013
GO:0042592	homeostatic process	87	542	0.00033	0.003
GO:0040007	growth	104	678	0.0004	0.0035
GO:0010467	gene expression	571	4747	0.0011	0.0097
GO:0009607	response to biotic stimulus	171	1253	0.0012	0.01
GO:0009605	response to external stimulus	210	1582	0.0012	0.01
GO:0005975	carbohydrate metabolic process	155	1144	0.0025	0.02
GO:0065008	regulation of biological quality	168	1255	0.0027	0.021
GO:0009856	pollination	45	268	0.004	0.031
GO:0006807	nitrogen compound metabolic process	726	6241	0.0043	0.032
GO:0003700	transcription factor activity, sequence-specific DNA binding	375	1729	6e-34	7.5e-32
GO:0003677	DNA binding	414	2417	1.5e-19	9.6e-18
GO:0005488	binding	1425	12081	2.9e-07	1.2e-05
GO:0003824	catalytic activity	1078	9101	1.8e-05	0.00058
GO:0005515	protein binding	468	3669	4.2e-05	0.001
GO:0005215	transporter activity	200	1406	6.6e-05	0.0014
GO:0003676	nucleic acid binding	558	4558	0.00031	0.0055
GO:0005576	extracellular region	443	2954	2.3e-12	5.1e-10
GO:0005634	nucleus	1203	9924	3.5e-08	3.9e-06
GO:0005886	plasma membrane	480	3735	1.7e-05	0.0013
GO:0030312	external encapsulating structure	112	706	7.7e-05	0.0034
GO:0005618	cell wall	112	706	7.7e-05	0.0034
GO:0044421	extracellular region part	32	142	0.00025	0.0093
GO:0005615	extracellular space	24	103	0.00094	0.03

## Sheet: S3
Supplementary DataS3. Differentially expressed genes in braA.clf-1 leaves compared to WT.
B. rapa v3 gene name	Log2(FoldChange)	p-value	p-adj	B. rapa v1.5 gene name	A. thaliana orthologue	Ath symbol	Ath description	GO terms	GO descriptions
BraA01g000120.3C	-1.16723	5.44e-05	0.000228	Bra011893	AT2G21140	ATPRP2
BraA01g000240.3C	-2.25745	2e-14	2.89e-13	Bra011880	AT4G39030	EDS5	antiporter/ multidrug efflux pump/ transporter
BraA01g000570.3C	-1.08685	2.17e-11	2.27e-10	Bra011844	AT4G39640	GGT1	gamma-glutamyltransferase/ glutathione gamma-glutamylcysteinyltransferase (EC:2.3.2.2)
BraA01g000700.3C	-1.11672	0.0164668	0.0391167	Bra011830	AT4G39800	MIPS1	inositol-3-phosphate synthase (EC:5.5.1.4)
BraA01g000790.3C	-2.27711	2.7e-53	5.76e-51	Bra011822	AT4G39940	AKN2	ATP binding / adenylylsulfate kinase/ kinase/ transferase, transferring phosphorus-containing groups
BraA01g000830.3C	-3.0589	2.74e-45	3.69e-43	Bra011821	AT4G39950	CYP79B2	electron carrier/ heme binding / iron ion binding / monooxygenase/ oxygen binding	GO:0005506; GO:0016705; GO:0020037; GO:0055114	iron ion binding; oxidoreductase activity, acting on paired donors, with incorporation or reduction of molecular oxygen; heme binding; oxidation-reduction process
BraA01g000890.3C	-1.29401	0.000822	0.00272296	Bra011814	AT4G40020		hypothetical protein
BraA01g001090.3C	-1.63966	0.000208	0.00078	Bra011798	AT4G37970	CAD6	binding / catalytic/ oxidoreductase/ zinc ion binding	GO:0016491; GO:0055114	oxidoreductase activity; oxidation-reduction process
BraA01g001130.3C	-1.07194	3.12e-09	2.49e-08	Bra011794	AT4G37910		ATP binding
BraA01g001360.3C	-2.51269	2.59e-10	2.39e-09	Bra011771	AT4G37520		peroxidase 50 (PER50) (P50) (PRXR2)	GO:0004601; GO:0006979; GO:0020037; GO:0055114	peroxidase activity; response to oxidative stress; heme binding; oxidation-reduction process
BraA01g001460.3C	-2.02664	2.63e-16	4.56e-15	Bra011762	AT4G37430		electron carrier/ heme binding / iron ion binding / monooxygenase/ oxygen binding	GO:0005506; GO:0016705; GO:0020037; GO:0055114	iron ion binding; oxidoreductase activity, acting on paired donors, with incorporation or reduction of molecular oxygen; heme binding; oxidation-reduction process
BraA01g001490.3C	-5.5099	2.18e-35	1.56e-33	Bra011759	AT4G37410	CYP81F4	electron carrier/ heme binding / iron ion binding / monooxygenase/ oxygen binding	GO:0005506; GO:0016705; GO:0020037; GO:0055114	iron ion binding; oxidoreductase activity, acting on paired donors, with incorporation or reduction of molecular oxygen; heme binding; oxidation-reduction process
BraA01g001500.3C	-1.62524	9.6e-08	6.33e-07	Bra011758	AT4G37400	CYP81F3	electron carrier/ heme binding / iron ion binding / monooxygenase/ oxygen binding	GO:0005506; GO:0016705; GO:0020037; GO:0055114	iron ion binding; oxidoreductase activity, acting on paired donors, with incorporation or reduction of molecular oxygen; heme binding; oxidation-reduction process
BraA01g001570.3C	-1.21326	5.45e-05	0.000228	Bra011752	AT4G37290		hypothetical protein
BraA01g001740.3C	-1.80271	2.12e-21	5.64e-20	Bra011735	AT4G36990	HSF4	DNA binding / transcription factor/ transcription repressor	GO:0003700; GO:0005634; GO:0006355; GO:0043565	sequence-specific DNA binding transcription factor activity; nucleus; regulation of transcription, DNA-templated; sequence-specific DNA binding
BraA01g002210.3C	-1.12662	0.00411527	0.0115564	Bra011692	AT4G36580		AAA-type ATPase family protein	GO:0005524	ATP binding
BraA01g002420.3C	-1.98962	9.67e-58	2.68e-55	Bra011671	AT4G36220	FAH1	ferulate 5-hydroxylase/ monooxygenase	GO:0005506; GO:0016705; GO:0020037; GO:0055114	iron ion binding; oxidoreductase activity, acting on paired donors, with incorporation or reduction of molecular oxygen; heme binding; oxidation-reduction process
BraA01g002880.3C	-1.26006	0.0223169	0.0508373	Bra011625	AT4G12735		hypothetical protein
BraA01g003020.3C	-1.4225	0.00233669	0.00696979	Bra011611	AT4G35380		guanine nucleotide exchange family protein	GO:0005086; GO:0005488; GO:0032012	ARF guanyl-nucleotide exchange factor activity; binding; regulation of ARF protein signal transduction
BraA01g003230.3C	-2.21903	0.000277	0.00101417	Bra011590	AT4G35180	LHT7	amino acid transmembrane transporter
BraA01g003310.3C	-2.30358	0.000281	0.00102942	Bra011581	AT4G35060		heavy-metal-associated domain-containing protein / copper chaperone (CCH)-related	GO:0030001; GO:0046872	metal ion transport; metal ion binding
BraA01g003530.3C	-1.19239	0.000103	0.000412	Bra011561	AT4G34770		auxin-responsive family protein	GO:0009733	response to auxin
BraA01g003550.3C	-1.67271	1.39e-05	6.52e-05	Bra011559	AT4G34750		auxin-responsive protein, putative / small auxin up RNA (SAUR_E)	GO:0009733	response to auxin
BraA01g003570.3C	-2.07674	6.26e-145	1.4e-141	Bra011558	AT4G34740	ATASE2	amidophosphoribosyltransferase (EC:2.4.2.14)	GO:0009116	nucleoside metabolic process
BraA01g004020.3C	-1.01548	1.94e-16	3.39e-15	Bra011511	AT4G34240		3-chloroallyl aldehyde dehydrogenase/ aldehyde dehydrogenase (NAD)	GO:0008152; GO:0016491; GO:0055114	metabolic process; oxidoreductase activity; oxidation-reduction process
BraA01g004070.3C	-3.51547	3.89e-120	5.65e-117	Bra011506	AT4G34200	EDA9	ATP binding	GO:0008152; GO:0016616; GO:0051287; GO:0055114	metabolic process; oxidoreductase activity, acting on the CH-OH group of donors, NAD or NADP as acceptor; NAD binding; oxidation-reduction process
BraA01g004160.3C	-3.75676	7.11e-11	7.03e-10	Bra011492	AT4G34131		UDP-glycosyltransferase/ abscisic acid glucosyltransferase/ quercetin 3-O-glucosyltransferase/ transferase, transferring hexosyl groups (EC:2.4.1.91)
BraA01g004450.3C	-1.99614	0.0122612	0.0302561	Bra011461	AT4G33680	AGD2	L,L-diaminopimelate aminotransferase/ transaminase	GO:0003824; GO:0009058; GO:0030170	catalytic activity; biosynthetic process; pyridoxal phosphate binding
BraA01g004950.3C	-1.79704	1.09e-13	1.46e-12	Bra011408	AT4G33040		glutaredoxin family protein	GO:0009055; GO:0015035; GO:0045454	electron carrier activity; protein disulfide oxidoreductase activity; cell redox homeostasis
BraA01g005200.3C	-1.63142	0.000858	0.0028326	Bra011387	AT4G32840	PFK6	6-phosphofructokinase (EC:2.7.1.11)
BraA01g005570.3C	-1.03307	1.45e-13	1.92e-12	Bra037053	AT4G32510		anion exchanger	GO:0003824	catalytic activity
BraA01g005580.3C	-2.28153	0.00479101	0.0132216	Bra011351	AT4G32500	AKT5	cyclic nucleotide binding / inward rectifier potassium channel	GO:0005216; GO:0005249; GO:0005515; GO:0006811; GO:0006813; GO:0016020; GO:0055085	ion channel activity; voltage-gated potassium channel activity; protein binding; ion transport; potassium ion transport; membrane; transmembrane transport
BraA01g006040.3C	-1.10146	3.8e-07	2.29e-06	Bra011308	AT4G31890		armadillo/beta-catenin repeat family protein	GO:0005488; GO:0005515	binding; protein binding
BraA01g006130.3C	-1.33422	0.00186933	0.00572071	Bra011299	AT4G31800	WRKY18	transcription factor	GO:0003700; GO:0006355; GO:0043565	sequence-specific DNA binding transcription factor activity; regulation of transcription, DNA-templated; sequence-specific DNA binding
BraA01g006880.3C	-1.21071	6.66e-06	3.31e-05	Bra011228	AT4G30850	HHP2	receptor	GO:0016021	integral component of membrane
BraA01g006900.3C	-1.60794	0.0264934	0.0587718	Bra011226	AT4G30830		hypothetical protein
BraA01g007130.3C	-1.90626	0.0464494	0.0940504	Bra011212	AT4G30700		pentatricopeptide (PPR) repeat-containing protein	GO:0005515; GO:0008270	protein binding; zinc ion binding
BraA01g007290.3C	-1.52675	1.45e-14	2.13e-13	Bra011196	AT4G30460		glycine-rich protein
BraA01g007470.3C	-1.96407	8.15e-09	6.17e-08	Bra011175	AT4G30230		hypothetical protein
BraA01g007520.3C	-2.02682	0.000233	0.000865	Bra011171	AT4G30180		transcription factor/ transcription regulator	GO:0046983	protein dimerization activity
BraA01g007590.3C	-1.39192	1.49e-09	1.24e-08	Bra011164	AT4G30110	HMA2	cadmium-transporting ATPase	GO:0030001; GO:0046872	metal ion transport; metal ion binding
BraA01g007720.3C	-1.0161	4.66e-25	1.61e-23	Bra011154	AT4G29950		microtubule-associated protein
BraA01g007990.3C	-2.05559	1.31e-16	2.32e-15	Bra011130	AT4G29700		type I phosphodiesterase/nucleotide pyrophosphatase family protein	GO:0003824; GO:0008152	catalytic activity; metabolic process
BraA01g008610.3C	-1.00061	2.44e-15	3.87e-14	Bra011069	AT4G28910		hypothetical protein	GO:0007165	signal transduction
BraA01g008730.3C	-1.1739	1.77e-22	5.08e-21	Bra011060	AT4G28780		GDSL-motif lipase/hydrolase family protein	GO:0016788	hydrolase activity, acting on ester bonds
BraA01g008840.3C	-2.12835	5.06e-13	6.38e-12	Bra011049	AT4G28680		tyrosine decarboxylase, putative (EC:4.1.1.25)	GO:0003824; GO:0006520; GO:0016831; GO:0019752; GO:0030170	catalytic activity; cellular amino acid metabolic process; carboxy-lyase activity; carboxylic acid metabolic process; pyridoxal phosphate binding
BraA01g008850.3C	-1.59125	0.00133456	0.00421733	Bra011048	AT4G28670		protein kinase family protein	GO:0004672; GO:0005524; GO:0006468	protein kinase activity; ATP binding; protein phosphorylation
BraA01g008980.3C	-1.12967	1.86e-10	1.74e-09	Bra011035	AT4G28510		prohibitin 1
BraA01g009130.3C	-1.18252	0.00716502	0.0188671	Bra040159	AT4G17500		DNA binding / transcription activator/ transcription factor	GO:0003677; GO:0003700; GO:0006355	DNA binding; sequence-specific DNA binding transcription factor activity; regulation of transcription, DNA-templated
BraA01g009170.3C	-1.04018	0.00144546	0.00453281	Bra040163	AT4G17540		hypothetical protein
BraA01g009270.3C	-1.50869	8.15e-08	5.43e-07	Bra040173	AT4G17670		senescence-associated protein-related
BraA01g010130.3C	-4.35468	0.0306093	0.066299	Bra013330	AT4G18610	LSH9
BraA01g010230.3C	-1.42868	3.71e-55	8.63e-53	Bra013340	AT4G18700	CIPK12	ATP binding / kinase/ protein kinase/ protein serine/threonine kinase	GO:0004672; GO:0005524; GO:0006468	protein kinase activity; ATP binding; protein phosphorylation
BraA01g010280.3C	-1.11458	6.83e-13	8.51e-12	Bra013345	AT4G18760		protein binding	GO:0005515	protein binding
BraA01g010310.3C	-1.27351	1.77e-32	1.06e-30	Bra013352	AT4G18810		binding / catalytic/ transcription repressor
BraA01g010320.3C	-1.17668	9.07e-05	0.000365	Bra013352	AT4G18810		binding / catalytic/ transcription repressor
BraA01g010460.3C	-2.20151	0.047879	0.0964412	Bra013367	AT4G18990		xyloglucan:xyloglucosyl transferase, putative / xyloglucan endotransglycosylase, putative / endo-xyloglucan transferase, putative	GO:0004553; GO:0005975	hydrolase activity, hydrolyzing O-glycosyl compounds; carbohydrate metabolic process
BraA01g010700.3C	-2.32324	0.00215948	0.00650393	Bra013390	AT4G19370		hypothetical protein
BraA01g010710.3C	-2.18436	1.4e-12	1.66e-11	Bra013391	AT4G19380		alcohol oxidase-related	GO:0016491; GO:0055114	oxidoreductase activity; oxidation-reduction process
BraA01g010790.3C	-1.1302	1.88e-22	5.4e-21	Bra013398	AT4G19450		nodulin-related
BraA01g010800.3C	-4.21445	0.00478787	0.0132155	Bra013399	AT4G19460		glycosyl transferase family 1 protein
BraA01g011030.3C	-1.45079	6.01e-08	4.08e-07	Bra013423	AT4G19700	RING	protein binding / zinc ion binding
BraA01g011050.3C	-1.13627	4.16e-07	2.5e-06	Bra013426	AT4G19810		glycosyl hydrolase family 18 protein	GO:0005975; GO:0008061	carbohydrate metabolic process; chitin binding
BraA01g011070.3C	-1.24819	5.25e-13	6.61e-12	Bra017175	AT2G13100		Major facilitator superfamily protein	GO:0016021; GO:0055085	integral component of membrane; transmembrane transport
BraA01g011160.3C	-2.13858	5.32e-05	0.000224	Bra013434	AT4G19970		hypothetical protein
BraA01g011170.3C	-1.21815	0.0449652	0.0914783	Bra013435	AT4G19980		hypothetical protein
BraA01g011200.3C	-3.57209	0.0375963	0.0787174	Bra013438	AT4G20000		VQ motif-containing protein
BraA01g011480.3C	-1.67921	5.45e-08	3.72e-07	Bra013464	AT4G20430		subtilase family protein	GO:0004252; GO:0006508	serine-type endopeptidase activity; proteolysis
BraA01g011510.3C	-1.01209	2.13e-06	1.14e-05	Bra013467	AT4G20740		pentatricopeptide (PPR) repeat-containing protein	GO:0005515	protein binding
BraA01g011540.3C	-1.07026	0.000173	0.00066	Bra013470	AT4G20780		calcium-binding protein, putative	GO:0005509	calcium ion binding
BraA01g011890.3C	-1.29218	2.11e-08	1.52e-07	Bra013503	AT4G21140		hypothetical protein
BraA01g012000.3C	-1.46458	1.06e-06	5.98e-06	Bra013514	AT4G21215		hypothetical protein
BraA01g012100.3C	-2.13066	1.06e-07	6.94e-07	Bra013522	AT4G21380	ARK3	kinase/ transmembrane receptor protein serine/threonine kinase
BraA01g012380.3C	-1.26845	2.57e-26	9.89e-25	Bra013549	AT4G21700		hypothetical protein
BraA01g012800.3C	-1.76016	1.43e-14	2.1e-13	Bra013591	AT4G22130	SRF8	ATP binding / kinase/ protein binding / protein kinase/ protein serine/threonine kinase/ protein tyrosine kinase	GO:0004672; GO:0005515; GO:0005524; GO:0006468	protein kinase activity; protein binding; ATP binding; protein phosphorylation
BraA01g013630.3C	-1.20214	5.57e-36	4.23e-34	Bra013668	AT4G22990		SPX (SYG1/Pho81/XPR1) domain-containing protein	GO:0016021; GO:0055085	integral component of membrane; transmembrane transport
BraA01g013660.3C	-1.93612	2.43e-05	0.000109	Bra013671	AT4G23030		MATE efflux protein-related
BraA01g013770.3C	-1.26343	0.00152638	0.00476395	Bra013679	AT4G23220		kinase	GO:0004672; GO:0006468	protein kinase activity; protein phosphorylation
BraA01g013830.3C	-1.58975	0.0152533	0.0365957	Bra013682	AT4G23290		protein kinase family protein	GO:0004672; GO:0005524; GO:0006468	protein kinase activity; ATP binding; protein phosphorylation
BraA01g014290.3C	-3.4231	3.77e-20	9e-19	Bra013714	AT4G23590		aminotransferase class I and II family protein	GO:0003824; GO:0009058; GO:0030170	catalytic activity; biosynthetic process; pyridoxal phosphate binding
BraA01g014360.3C	-2.0824	0.00171972	0.0053053	Bra013721	AT4G23680		major latex protein-related / MLP-related	GO:0006952; GO:0009607	defense response; response to biotic stimulus
BraA01g014390.3C	-4.5805	1.35e-09	1.13e-08	Bra013724	AT4G23700		monovalent cation:proton antiporter/ sodium:hydrogen antiporter	GO:0006812; GO:0015299; GO:0016021; GO:0055085	cation transport; solute:proton antiporter activity; integral component of membrane; transmembrane transport
BraA01g014670.3C	-1.02178	0.0278303	0.0612235	Bra013747	AT4G23950		hypothetical protein
BraA01g014700.3C	-2.24921	9.73e-13	1.19e-11	Bra013750	AT4G24000	ATCSLG2	cellulose synthase/ transferase/ transferase, transferring glycosyl groups (EC:2.4.1.12)	GO:0016020; GO:0016760; GO:0030244	membrane; cellulose synthase (UDP-forming) activity; cellulose biosynthetic process
BraA01g014930.3C	-1.05959	2.6e-16	4.51e-15	Bra013772	AT4G24175		hypothetical protein
BraA01g015060.3C	-1.03255	0.00139862	0.00440208	Bra013785	AT4G24275		hypothetical protein
BraA01g015070.3C	-1.13444	3.48e-71	1.54e-68	Bra013786	AT4G24280		ATP binding
BraA01g015120.3C	-1.28834	3.9e-06	2.02e-05	Bra013790	AT4G24310		hypothetical protein
BraA01g015390.3C	-1.1631	3.82e-10	3.44e-09	Bra013819	AT4G24620	PGI1	glucose-6-phosphate isomerase (EC:5.3.1.9)
BraA01g015420.3C	-1.89072	5.11e-20	1.21e-18	Bra013822	AT4G24660	ATHB22	DNA binding / transcription factor	GO:0003677	DNA binding
BraA01g015460.3C	-1.31669	2.68e-22	7.63e-21	Bra013826	AT4G24700		hypothetical protein
BraA01g015530.3C	-2.05032	6.13e-37	4.88e-35	Bra013833	AT4G24780		pectate lyase family protein
BraA01g016120.3C	-1.5632	1.07e-08	8e-08	Bra013890	AT4G25420	GA20OX1	gibberellin 20-oxidase (EC:1.14.11.12)	GO:0016491; GO:0055114	oxidoreductase activity; oxidation-reduction process
BraA01g016370.3C	-1.66029	3.66e-39	3.4e-37	Bra013906	AT4G25640		MATE efflux family protein
BraA01g016910.3C	-2.16511	3.48e-18	7.06e-17	Bra026461	AT4G26150	CGA1	transcription factor	GO:0003700; GO:0006355; GO:0008270; GO:0043565	sequence-specific DNA binding transcription factor activity; regulation of transcription, DNA-templated; zinc ion binding; sequence-specific DNA binding
BraA01g017580.3C	-1.25059	7.97e-27	3.14e-25	Bra026398	AT4G26850	VTC2	GDP-D-glucose phosphorylase/ GDP-galactose:glucose-1-phosphate guanyltransferase/ GDP-galactose:mannose-1-phosphate guanyltransferase/ GDP-galactose:myoinositol-1-phosphate guanyltransferase/ galactose-1-phosphate guanylyltransferase (GDP)/ glucose-1-phosphate guanylyltransferase (GDP)/ mannose-1-phosphate guanylyltransferase (GDP)/ quercetin 4'-O-glucosyltransferase	GO:0080048	GDP-D-glucose phosphorylase activity
BraA01g017730.3C	-1.27591	0.00012	0.000473	Bra026386	AT4G27010		hypothetical protein
BraA01g017750.3C	-1.15447	1.89e-39	1.81e-37	Bra026384	AT4G27030		small conjugating protein ligase
BraA01g018100.3C	-1.8385	0.000327	0.0011772	Bra026356	AT4G27360		dynein light chain, putative	GO:0007017; GO:0030286	microtubule-based process; dynein complex
BraA01g018240.3C	-2.12473	0.0446821	0.0910109	Bra026345	AT4G27480		glycosyltransferase family 14 protein / core-2/I-branching enzyme family protein	GO:0008375; GO:0016020	acetylglucosaminyltransferase activity; membrane
BraA01g018480.3C	-2.98053	5.28e-08	3.61e-07	Bra026323	AT4G27657		hypothetical protein
BraA01g018710.3C	-4.78418	5.44e-17	9.95e-16	Bra026303	AT4G27860		integral membrane family protein
BraA01g018840.3C	-1.48527	4.86e-07	2.9e-06	Bra035645	AT4G28025		hypothetical protein
BraA01g019280.3C	-1.07476	1.21e-18	2.54e-17	Bra026246	AT4G17350		phosphoinositide binding
BraA01g019340.3C	-4.85562	4.12e-08	2.85e-07	Bra026240	AT4G17260		L-lactate dehydrogenase, putative (EC:1.1.1.27)	GO:0003824; GO:0005975; GO:0016491; GO:0016616; GO:0019752; GO:0055114	catalytic activity; carbohydrate metabolic process; oxidoreductase activity; oxidoreductase activity, acting on the CH-OH group of donors, NAD or NADP as acceptor; carboxylic acid metabolic process; oxidation-reduction process
BraA01g019660.3C	-5.11843	1.27e-05	6e-05	Bra040099	AT4G16820		lipase class 3 family protein (EC:3.1.1.32)
BraA01g019830.3C	-1.0443	3.16e-14	4.49e-13	Bra038503	AT4G16720		60S ribosomal protein L15 (RPL15A)	GO:0003735; GO:0005622; GO:0005840; GO:0006412	structural constituent of ribosome; intracellular; ribosome; translation
BraA01g020020.3C	-1.58582	0.0244507	0.0548638	Bra038486	AT4G16563		aspartyl protease family protein	GO:0004190; GO:0006508	aspartic-type endopeptidase activity; proteolysis
BraA01g020060.3C	-3.17668	1.45e-38	1.28e-36	Bra038480	AT4G16515		hypothetical protein
BraA01g020420.3C	-1.07389	1.27e-30	6.47e-29	Bra038453	AT4G16390		hypothetical protein
BraA01g020920.3C	-1.16497	1.18e-12	1.42e-11	Bra033516	AT5G49560		hypothetical protein
BraA01g021200.3C	-1.3829	6.57e-09	5.05e-08	Bra039540	AT4G15530	PPDK	kinase/ pyruvate, phosphate dikinase	GO:0003824; GO:0005524; GO:0016301; GO:0016310; GO:0016772	catalytic activity; ATP binding; kinase activity; phosphorylation; transferase activity, transferring phosphorus-containing groups
BraA01g021300.3C	-1.34811	2.24e-08	1.6e-07	Bra039550	AT4G15430		hypothetical protein	GO:0016020	membrane
BraA01g022000.3C	-1.55344	1.17e-30	6.02e-29	Bra036883	AT4G14690	ELIP2	chlorophyll binding
BraA01g022010.3C	-1.04369	1.23e-35	9e-34	Bra036882	AT4G14680	APS3	sulfate adenylyltransferase (ATP)
BraA01g022310.3C	-1.65709	2.16e-59	6.4e-57	Bra038908	AT3G51600	LTP5	lipid transporter	GO:0006869; GO:0008289	lipid transport; lipid binding
BraA01g022740.3C	-1.06218	0.000768	0.00256034	Bra038867	AT3G50910		hypothetical protein
BraA01g023520.3C	-1.07472	3.94e-08	2.74e-07	Bra029968	AT3G49750		protein binding	GO:0005515	protein binding
BraA01g023990.3C	-1.13406	4.45e-20	1.06e-18	Bra029925	AT4G12730	FLA2
BraA01g024580.3C	-1.00874	0.000443	0.00155328	Bra033767	AT3G48160	DEL1	DNA binding / transcription factor	GO:0003700; GO:0005667; GO:0006355	sequence-specific DNA binding transcription factor activity; transcription factor complex; regulation of transcription, DNA-templated
BraA01g026140.3C	-2.15177	1.18e-57	3.23e-55	Bra038164	AT1G56430	NAS4	nicotianamine synthase
BraA01g026830.3C	-1.13891	3.38e-14	4.79e-13	Bra038157	AT1G56580		hypothetical protein
BraA01g028450.3C	-1.73115	0.00127949	0.00406586	Bra031486	AT1G60750		oxidoreductase	GO:0016491; GO:0055114	oxidoreductase activity; oxidation-reduction process
BraA01g028620.3C	-1.16867	1.34e-32	7.99e-31	Bra031471	AT1G60950	FED_A	2 iron, 2 sulfur cluster binding / electron carrier/ iron-sulfur cluster binding	GO:0009055; GO:0022900; GO:0051536; GO:0051537	electron carrier activity; electron transport chain; iron-sulfur cluster binding; 2 iron, 2 sulfur cluster binding
BraA01g028630.3C	-1.66225	1.09e-14	1.62e-13	Bra031470	AT1G60960	IRT3	cation transmembrane transporter/ metal ion transmembrane transporter	GO:0005385; GO:0016020; GO:0016021; GO:0030001; GO:0046873; GO:0055085; GO:0071577	zinc ion transmembrane transporter activity; membrane; integral component of membrane; metal ion transport; metal ion transmembrane transporter activity; transmembrane transport; zinc ion transmembrane transport
BraA01g029260.3C	-1.66085	2.85e-08	2.02e-07	Bra031423	AT1G61580	RPL3B	structural constituent of ribosome	GO:0003735; GO:0005622; GO:0005840; GO:0006412	structural constituent of ribosome; intracellular; ribosome; translation
BraA01g029330.3C	-1.29399	0.0178497	0.041963	Bra040972	AT1G61610		S-locus lectin protein kinase family protein
BraA01g029380.3C	-1.09076	8.94e-07	5.11e-06	Bra031416	AT1G61640		ABC1 family protein
BraA01g029590.3C	-3.13545	2.01e-25	7.16e-24	Bra031393	AT1G61800	GPT2	antiporter/ glucose-6-phosphate transmembrane transporter	GO:0005215; GO:0006810; GO:0016021	transporter activity; transport; integral component of membrane
BraA01g029770.3C	-3.43277	0.0178455	0.0419566	Bra028372	AT3G24420		hydrolase, alpha/beta fold family protein
BraA01g030520.3C	-1.63437	1.82e-10	1.71e-09	Bra023719	AT3G23560	ALF5	antiporter/ drug transporter/ transporter
BraA01g030530.3C	-1.26772	2.83e-09	2.27e-08	Bra023720	AT3G23560	ALF5	antiporter/ drug transporter/ transporter
BraA01g030610.3C	-1.22414	0.0472709	0.0954412	Bra023727	AT3G23430	PHO1		GO:0016021	integral component of membrane
BraA01g030620.3C	-1.01156	0.000546	0.00188068	Bra023728	AT4G14320		Zinc-binding ribosomal protein family protein	GO:0006412	translation
BraA01g030660.3C	-1.3108	0.0121181	0.0299442	Bra023730	AT1G64940	CYP89A6	electron carrier/ heme binding / iron ion binding / monooxygenase/ oxygen binding	GO:0005506; GO:0016705; GO:0020037; GO:0055114	iron ion binding; oxidoreductase activity, acting on paired donors, with incorporation or reduction of molecular oxygen; heme binding; oxidation-reduction process
BraA01g030980.3C	-4.37284	0.00202771	0.0061459	Bra023756	AT3G23150	ETR2	ethylene binding / glycogen synthase kinase 3/ protein histidine kinase/ receptor	GO:0000155; GO:0000160; GO:0004673; GO:0005515; GO:0005789; GO:0007165; GO:0010105; GO:0038199; GO:0050896; GO:0051740	phosphorelay sensor kinase activity; phosphorelay signal transduction system; protein histidine kinase activity; protein binding; endoplasmic reticulum membrane; signal transduction; negative regulation of ethylene-activated signaling pathway; ethylene receptor activity; response to stimulus; ethylene binding
BraA01g031350.3C	-1.92221	6.69e-15	1.01e-13	Bra023798	AT3G22840	ELIP1	chlorophyll binding
BraA01g031650.3C	-1.43609	0.00300267	0.00869925	Bra023828	AT3G22410		hypothetical protein
BraA01g031840.3C	-1.35956	4.25e-05	0.000182	Bra023849	AT3G22160		VQ motif-containing protein
BraA01g032010.3C	-1.78388	2.93e-15	4.6e-14	Bra023863	AT3G21760		UDP-glucoronosyl/UDP-glucosyl transferase family protein (EC:2.4.1.91)
BraA01g032040.3C	-1.41466	2.07e-19	4.63e-18	Bra023866	AT3G21690		MATE efflux family protein
BraA01g032050.3C	-1.28719	2.77e-06	1.46e-05	Bra023866	AT3G21690		MATE efflux family protein
BraA01g032130.3C	-2.39474	6.61e-46	9.24e-44	Bra023872	AT3G21560	UGT84A2	UDP-glycosyltransferase/ sinapate 1-glucosyltransferase (EC:2.4.1.120)
BraA01g032320.3C	-2.30627	0.000579	0.0019812		AT3G24255		RNA-directed DNA polymerase (reverse transcriptase)-related family protein
BraA01g032330.3C	-1.68883	2.88e-15	4.53e-14		AT3G21380		hypothetical protein
BraA01g032660.3C	-1.07559	0.0235227	0.0531469	Bra023914	AT3G20898		hypothetical protein
BraA01g033080.3C	-1.19412	3.56e-41	3.77e-39	Bra040903	AT3G20370		meprin and TRAF homology domain-containing protein / MATH domain-containing protein	GO:0005515	protein binding
BraA01g033880.3C	-1.51041	0.0182782	0.0428214	Bra037538	AT3G19130		RNA binding	GO:0003676	nucleic acid binding
BraA01g033960.3C	-3.03474	0.0469984	0.0949899	Bra027704	AT1G64510		ribosomal protein S6 family protein
BraA01g034090.3C	-1.45456	2.45e-47	3.81e-45	Bra037555	AT3G18830	ATPLT5	D-ribose transmembrane transporter/ D-xylose transmembrane transporter/ carbohydrate transmembrane transporter/ galactose transmembrane transporter/ glucose transmembrane transporter/ glycerol transmembrane transporter/ mannitol transmembrane transporter/ monosaccharide transmembrane transporter/ myo-inositol transmembrane transporter/ sorbitol transmembrane transporter/ sugar:hydrogen symporter	GO:0005215; GO:0016020; GO:0016021; GO:0022857; GO:0022891; GO:0055085	transporter activity; membrane; integral component of membrane; transmembrane transporter activity; substrate-specific transmembrane transporter activity; transmembrane transport
BraA01g034170.3C	-1.34143	1.63e-08	1.19e-07	Bra037562	AT3G18773		zinc finger (C3HC4-type RING finger) family protein
BraA01g034550.3C	-1.20425	0.00242007	0.00718975	Bra037595	AT3G18250		hypothetical protein
BraA01g034870.3C	-1.17167	2.19e-10	2.04e-09	Bra021274	AT3G17790	PAP17	acid phosphatase/ phosphatase/ protein serine/threonine phosphatase	GO:0016787	hydrolase activity
BraA01g035310.3C	-1.09825	0.000221	0.000827	Bra021239	AT4G39830		L-ascorbate oxidase, putative (EC:1.10.3.3)	GO:0005507; GO:0016491; GO:0055114	copper ion binding; oxidoreductase activity; oxidation-reduction process
BraA01g035980.3C	-3.12853	0.00984019	0.0249696	Bra040923	AT2G33070	NSP2		GO:0005515	protein binding
BraA01g036240.3C	-3.39168	0.000188	0.000713	Bra021152	AT3G15990		sulfate transmembrane transporter	GO:0008271; GO:0008272; GO:0015116; GO:0016020; GO:0016021; GO:0055085; GO:1902358	secondary active sulfate transmembrane transporter activity; sulfate transport; sulfate transmembrane transporter activity; membrane; integral component of membrane; transmembrane transport; sulfate transmembrane transport
BraA01g036270.3C	-1.8308	3.72e-05	0.000161	Bra021148	AT3G15950	NAI2
BraA01g036540.3C	-1.91791	2.46e-06	1.31e-05	Bra021124	AT3G15650		phospholipase/carboxylesterase family protein	GO:0016787	hydrolase activity
BraA01g036620.3C	-1.32418	5.47e-09	4.24e-08	Bra021117	AT3G15540	IAA19	transcription factor	GO:0005515; GO:0005634; GO:0006355	protein binding; nucleus; regulation of transcription, DNA-templated
BraA01g036680.3C	-1.36923	0.00896547	0.0230059	Bra021111	AT3G15460		brix domain-containing protein
BraA01g036740.3C	-1.51406	7.68e-05	0.000313	Bra021104	AT3G15352	COX17	copper chaperone
BraA01g036900.3C	-1.10686	5.04e-06	2.56e-05	Bra021591	AT3G15115		hypothetical protein
BraA01g036910.3C	-2.26967	2.78e-11	2.88e-10	Bra021590	AT3G04660		F-box family protein
BraA01g036950.3C	-1.83023	2.25e-12	2.63e-11	Bra021586	AT3G15030	TCP4	transcription factor
BraA01g037250.3C	-4.30674	3.39e-12	3.88e-11	Bra021560	AT3G29410		terpene synthase/cyclase family protein	GO:0000287; GO:0008152; GO:0010333; GO:0016829	magnesium ion binding; metabolic process; terpene synthase activity; lyase activity
BraA01g038320.3C	-1.03295	3.06e-13	3.94e-12	Bra039373	AT3G13160		pentatricopeptide (PPR) repeat-containing protein	GO:0005515	protein binding
BraA01g038370.3C	-1.63465	3.1e-17	5.82e-16	Bra039368	AT3G13080	ATMRP3	ATPase, coupled to transmembrane movement of substances / chlorophyll catabolite transporter/ glutathione S-conjugate-exporting ATPase	GO:0005524; GO:0006810; GO:0016021; GO:0016887; GO:0042626; GO:0055085	ATP binding; transport; integral component of membrane; ATPase activity; ATPase activity, coupled to transmembrane movement of substances; transmembrane transport
BraA01g038530.3C	-4.11283	6.15e-08	4.17e-07	Bra039353	AT3G12910		transcription factor	GO:0003677; GO:0006355	DNA binding; regulation of transcription, DNA-templated
BraA01g038550.3C	-4.76629	0.0227643	0.0517347	Bra039351	AT3G12890	ASML2	transcription activator	GO:0005515	protein binding
BraA01g038730.3C	-1.8571	3.53e-05	0.000154	Bra038742	AT3G12670		CTP synthase/ catalytic (EC:6.3.4.2)
BraA01g038780.3C	-1.8515	9.59e-29	4.39e-27	Bra038737	AT3G12610	DRT100	nucleotide binding / protein binding	GO:0005515	protein binding
BraA01g038810.3C	-1.21909	0.0317187	0.0683151	Bra038734	AT3G12580	HSP70	ATP binding
BraA01g039090.3C	-1.64158	0.0311556	0.0672716	Bra038704	AT3G12203	scpl17	serine-type carboxypeptidase	GO:0004185; GO:0006508	serine-type carboxypeptidase activity; proteolysis
BraA01g039350.3C	-2.32974	0.000242	0.000897	Bra038683	AT3G11840	PUB24	binding / ubiquitin-protein ligase	GO:0004842; GO:0005488; GO:0016567	ubiquitin-protein transferase activity; binding; protein ubiquitination
BraA01g039790.3C	-1.06444	0.00015	0.000578	Bra034163	AT3G11080		kinase/ protein binding	GO:0005515	protein binding
BraA01g039800.3C	-1.10788	0.0269968	0.0596791	Bra034163	AT5G27060		kinase/ protein binding	GO:0005515	protein binding
BraA01g040130.3C	-1.71667	1.08e-07	7.09e-07	Bra034133	AT3G10600	CAT7	cationic amino acid transmembrane transporter	GO:0003333; GO:0015171; GO:0016020	amino acid transmembrane transport; amino acid transmembrane transporter activity; membrane
BraA01g040220.3C	-1.32589	1.79e-08	1.3e-07	Bra034123	AT3G10525		hypothetical protein
BraA01g040680.3C	-2.31485	5.08e-05	0.000214	Bra034074	AT3G09600		myb family transcription factor	GO:0003677	DNA binding
BraA01g040700.3C	-1.123	0.0351142	0.0743883	Bra034072	AT3G09520		protein binding
BraA01g040750.3C	-2.41642	1.01e-06	5.74e-06	Bra034066	AT2G03750		sulfotransferase family protein	GO:0008146	sulfotransferase activity
BraA01g040760.3C	-5.31497	2.87e-07	1.77e-06	Bra034065	AT2G03750		sulfotransferase family protein	GO:0008146	sulfotransferase activity
BraA01g040790.3C	-1.71166	0.0010404	0.00337207	Bra034062	AT5G37140		tRNA-splicing endonuclease positive effector-related
BraA01g040800.3C	-1.11237	1.19e-08	8.86e-08	Bra034062	AT5G37150		hypothetical protein
BraA01g040810.3C	-3.63437	4.18e-19	9.16e-18	Bra034061	AT3G09270		glutathione transferase	GO:0005515	protein binding
BraA01g041020.3C	-1.0989	1.63e-10	1.54e-09	Bra040057	AT3G08730	PK1	kinase/ protein binding / protein kinase/ protein serine/threonine kinase	GO:0004672; GO:0004674; GO:0005524; GO:0006468	protein kinase activity; protein serine/threonine kinase activity; ATP binding; protein phosphorylation
BraA01g041110.3C	-1.4007	5.57e-33	3.41e-31	Bra040052	AT3G08640		alphavirus core protein family
BraA01g041170.3C	-1.21743	0.00144406	0.00452965	Bra040046	AT3G08030		hypothetical protein
BraA01g041240.3C	-1.10163	0.047923	0.0965076	Bra040039	AT3G07910		reactive oxygen species modulator-like protein
BraA01g041350.3C	-1.15768	6.66e-13	8.32e-12	Bra040027	AT3G07770		ATP binding	GO:0005524; GO:0006457; GO:0006950; GO:0051082	ATP binding; protein folding; response to stress; unfolded protein binding
BraA01g041520.3C	-2.15627	7e-05	0.000288	Bra040375	AT3G07390	AIR12	extracellular matrix structural constituent
BraA01g041660.3C	-1.28552	0.0166889	0.0395765	Bra040360	AT3G07090		hypothetical protein
BraA01g042350.3C	-1.1319	1.39e-08	1.02e-07	Bra040253	AT3G05800		transcription factor	GO:0046983	protein dimerization activity
BraA01g042490.3C	-1.3925	4e-05	0.000172	Bra040531	AT3G05630	PLDP2	phospholipase D (EC:3.1.4.4)	GO:0035091	phosphatidylinositol binding
BraA01g042550.3C	-1.97201	0.0123312	0.0304003	Bra040524	AT3G05727		hypothetical protein
BraA01g042880.3C	-1.06195	2.49e-05	0.000112	Bra040117	AT3G04600		tRNA synthetase class I (W and Y) family protein (EC:6.1.1.2)	GO:0000166; GO:0004812; GO:0005524; GO:0006418	nucleotide binding; aminoacyl-tRNA ligase activity; ATP binding; tRNA aminoacylation for protein translation
BraA01g043070.3C	-1.30025	5.22e-50	9.61e-48	Bra040136	AT3G04550		hypothetical protein
BraA01g043180.3C	-2.73719	0.0314538	0.0678298	Bra040147	AT3G04110	GLR1.1	cation channel/ intracellular ligand-gated ion channel	GO:0004970; GO:0016020	ionotropic glutamate receptor activity; membrane
BraA01g043240.3C	-1.05232	0.0143334	0.0346346	Bra040153	AT3G04060		transcription factor	GO:0003677; GO:0006355	DNA binding; regulation of transcription, DNA-templated
BraA01g043260.3C	-1.75115	0.000348	0.00124917	Bra036412	AT3G04030		myb family transcription factor	GO:0003677	DNA binding
BraA01g043580.3C	-1.63074	6.68e-14	9.18e-13	Bra036448	AT3G03630	CS26	cysteine synthase	GO:0006535	cysteine biosynthetic process from serine
BraA01g043750.3C	-1.0907	2.01e-05	9.18e-05	Bra021365	AT3G03220		ATEXPA13 (ARABIDOPSIS THALIANA EXPANSIN A13)	GO:0005576; GO:0009664	extracellular region; plant-type cell wall organization
BraA01g043810.3C	-1.54199	0.000274	0.0010062	Bra021370	AT3G03130		hypothetical protein
BraA01g043880.3C	-1.09263	1.93e-08	1.39e-07	Bra021376	AT3G03060		ATP binding / ATPase/ nucleoside-triphosphatase/ nucleotide binding	GO:0005524	ATP binding
BraA01g044040.3C	-1.77768	0.00153828	0.00479748	Bra021433	AT3G02550	LBD41
BraA01g044090.3C	-3.89376	3.19e-05	0.00014	Bra021428	AT3G02590		delta 7-sterol-C5-desaturase, putative
BraA01g044490.3C	-1.389	3.37e-16	5.73e-15	Bra021473	AT3G02230	RGP1	cellulose synthase (UDP-forming)	GO:0016866; GO:0030244	intramolecular transferase activity; cellulose biosynthetic process
BraA01g044560.3C	-1.22731	3.93e-37	3.24e-35	Bra021480	AT3G01060		hypothetical protein
BraA01g044620.3C	-2.914	0.00135474	0.00427532	Bra021486	AT3G01180	AtSS2	transferase, transferring glycosyl groups
BraA01g044810.3C	-1.69922	2.77e-28	1.22e-26	Bra040520	AT3G01500	CA1	carbonate dehydratase/ zinc ion binding (EC:4.2.1.1)
BraA01g044820.3C	-1.98874	3.07e-20	7.42e-19	Bra040519	AT3G01470	ATHB-1	DNA binding / protein homodimerization/ sequence-specific DNA binding / transcription activator/ transcription factor	GO:0003677; GO:0006355; GO:0043565	DNA binding; regulation of transcription, DNA-templated; sequence-specific DNA binding
BraA02g000100.3C	-3.22648	2.58e-31	1.39e-29	Bra040948	AT5G01840	OFP1	protein binding / transcription repressor	GO:0003677	DNA binding
BraA02g000170.3C	-1.01916	2.79e-16	4.81e-15	Bra028907	AT5G01550		ATP binding / kinase/ protein kinase/ protein serine/threonine kinase/ sugar binding	GO:0004672; GO:0005524; GO:0006468; GO:0030246	protein kinase activity; ATP binding; protein phosphorylation; carbohydrate binding
BraA02g000220.3C	-1.10753	1.22e-61	4.19e-59	Bra028901	AT5G01410	RSR4	protein heterodimerization/ protein homodimerization	GO:0003824; GO:0008152	catalytic activity; metabolic process
BraA02g000320.3C	-1.12477	0.00246167	0.00730212	Bra028891	AT5G01190	LAC10	laccase	GO:0005507; GO:0016491; GO:0055114	copper ion binding; oxidoreductase activity; oxidation-reduction process
BraA02g000420.3C	-2.08736	1.08e-11	1.17e-10	Bra028881	AT5G02190	PCS1	aspartic-type endopeptidase/ peptidase	GO:0004190; GO:0006508	aspartic-type endopeptidase activity; proteolysis
BraA02g000650.3C	-2.7021	0.00391069	0.0110275	Bra028859	AT5G02890		transferase family protein	GO:0016747	transferase activity, transferring acyl groups other than amino-acyl groups
BraA02g000660.3C	-2.56425	2e-42	2.28e-40	Bra028858	AT5G02890		transferase family protein	GO:0016747	transferase activity, transferring acyl groups other than amino-acyl groups
BraA02g000690.3C	-3.54366	0.0022483	0.00673866	Bra028855	AT2G35795		DNAJ heat shock N-terminal domain-containing protein
BraA02g000760.3C	-1.36163	2.96e-14	4.22e-13	Bra028848	AT5G03170	FLA11
BraA02g000800.3C	-1.02449	2.63e-08	1.86e-07	Bra028844	AT5G03260	LAC11	laccase	GO:0005507; GO:0016491; GO:0055114	copper ion binding; oxidoreductase activity; oxidation-reduction process
BraA02g001170.3C	-1.23404	9.79e-08	6.45e-07	Bra028808
BraA02g001720.3C	-4.58081	0.000267	0.000983	Bra028760	AT5G05390	LAC12	laccase	GO:0005507; GO:0016491; GO:0055114	copper ion binding; oxidoreductase activity; oxidation-reduction process
BraA02g001820.3C	-1.00756	0.00412336	0.0115758	Bra028752	AT5G05600		oxidoreductase, 2OG-Fe(II) oxygenase family protein (EC:1.14.11.9)	GO:0016491; GO:0055114	oxidoreductase activity; oxidation-reduction process
BraA02g001980.3C	-1.07146	6.5e-08	4.39e-07	Bra028734	AT5G06360		ribosomal protein S8e family protein
BraA02g002060.3C	-1.20193	0.0110895	0.0277029	Bra028726	AT5G06620	SDG38		GO:0005515	protein binding
BraA02g002070.3C	-1.65806	0.0237028	0.053483	Bra028725	AT3G13445		TATA binding protein 1	GO:0003677; GO:0006352	DNA binding; DNA-templated transcription, initiation
BraA02g002580.3C	-1.12141	1.11e-05	5.29e-05	Bra028674	AT5G08040	TOM5		GO:0005742	mitochondrial outer membrane translocase complex
BraA02g002650.3C	-1.35711	9.39e-26	3.44e-24	Bra028666	AT5G08280	HEMC	hydroxymethylbilane synthase (EC:2.5.1.61)
BraA02g002660.3C	-1.23994	1.88e-18	3.91e-17	Bra028665	AT5G08300		succinyl-CoA ligase (GDP-forming) alpha-chain, mitochondrial, putative / succinyl-CoA synthetase, alpha chain, putative / SCS-alpha, putative	GO:0048037	cofactor binding
BraA02g003050.3C	-1.20757	2.13e-07	1.34e-06	Bra028628	AT5G09590		ATP binding
BraA02g003290.3C	-3.27489	2.08e-30	1.05e-28	Bra028603	AT5G10050		short-chain dehydrogenase/reductase (SDR) family protein
BraA02g003370.3C	-1.32985	2.39e-05	0.000108	Bra028596	AT5G10170	MIPS3	binding / catalytic/ inositol-3-phosphate synthase (EC:5.5.1.4)
BraA02g003620.3C	-1.00533	5.25e-10	4.67e-09	Bra028566	AT5G10790	UBP22	ubiquitin thiolesterase/ ubiquitin-specific protease/ zinc ion binding	GO:0006511; GO:0008270; GO:0016579; GO:0036459	ubiquitin-dependent protein catabolic process; zinc ion binding; protein deubiquitination; ubiquitinyl hydrolase activity
BraA02g003810.3C	-3.01883	0.034289	0.072927	Bra023310	AT5G11160	APT5	adenine phosphoribosyltransferase (EC:2.4.2.7)	GO:0009116	nucleoside metabolic process
BraA02g003930.3C	-2.2824	3.28e-120	5.02e-117	Bra023324	AT5G11420		hypothetical protein
BraA02g004030.3C	-4.72656	5.12e-05	0.000216	Bra023332	AT5G11590	TINY2	DNA binding / transcription factor	GO:0003677; GO:0003700; GO:0006355	DNA binding; sequence-specific DNA binding transcription factor activity; regulation of transcription, DNA-templated
BraA02g004070.3C	-1.50675	5.11e-15	7.81e-14	Bra023336	AT5G11670		malate dehydrogenase (oxaloacetate-decarboxylating) (NADP+)/ malic enzyme/ oxidoreductase, acting on NADH or NADPH, NAD or NADP as acceptor	GO:0004470; GO:0004471; GO:0051287; GO:0055114	malic enzyme activity; malate dehydrogenase (decarboxylating) (NAD+) activity; NAD binding; oxidation-reduction process
BraA02g004390.3C	-1.41816	4.18e-11	4.22e-10	Bra023368	AT5G12270		oxidoreductase, 2OG-Fe(II) oxygenase family protein	GO:0016491; GO:0055114	oxidoreductase activity; oxidation-reduction process
BraA02g004400.3C	-1.38541	1.49e-07	9.54e-07	Bra023368	AT5G12270		oxidoreductase, 2OG-Fe(II) oxygenase family protein
BraA02g004780.3C	-1.2173	0.000332	0.00119453	Bra023403	AT5G13320	PBS3
BraA02g005190.3C	-2.71032	9.05e-62	3.13e-59	Bra023441	AT5G13930	TT4	naringenin-chalcone synthase	GO:0003824; GO:0008152; GO:0009058; GO:0016747	catalytic activity; metabolic process; biosynthetic process; transferase activity, transferring acyl groups other than amino-acyl groups
BraA02g005320.3C	-1.71439	3.59e-37	2.98e-35	Bra023450	AT1G31180		3-isopropylmalate dehydrogenase, chloroplast, putative (EC:1.1.1.85)
BraA02g005390.3C	-1.20998	0.013845	0.0336193	Bra023460	AT5G14360		ubiquitin family protein	GO:0005515	protein binding
BraA02g005660.3C	-1.40112	7.45e-09	5.67e-08	Bra023486	AT5G14750		DNA binding / protein binding / transcription factor/ transcription regulator	GO:0003677	DNA binding
BraA02g006110.3C	-1.76162	0.0138032	0.0335261	Bra023528	AT5G15630	IRX6		GO:0010215; GO:0016049; GO:0031225	cellulose microfibril organization; cell growth; anchored component of membrane
BraA02g006460.3C	-1.88151	0.000136	0.000531	Bra023565	AT5G16410		transferase family protein	GO:0016747	transferase activity, transferring acyl groups other than amino-acyl groups
BraA02g006600.3C	-1.74265	0.0206075	0.0475052	Bra006366	AT5G48380		leucine-rich repeat family protein / protein kinase family protein	GO:0005515	protein binding
BraA02g006880.3C	-1.39439	4.39e-14	6.14e-13	Bra023602	AT5G17220		glutathione transferase (EC:1.11.1.9)	GO:0005515	protein binding
BraA02g007060.3C	-2.47797	1.77e-31	9.77e-30	Bra023619	AT5G17450		heavy-metal-associated domain-containing protein / copper chaperone (CCH)-related	GO:0030001; GO:0046872	metal ion transport; metal ion binding
BraA02g007200.3C	-2.40853	2.63e-16	4.54e-15	Bra023635	AT5G17740		AAA-type ATPase family protein	GO:0005524	ATP binding
BraA02g007380.3C	-1.146	2.33e-07	1.45e-06	Bra023651	AT5G17990	TRP1	anthranilate phosphoribosyltransferase (EC:2.4.2.18)
BraA02g007520.3C	-3.00523	7.63e-13	9.45e-12	Bra023665	AT5G18130		hypothetical protein
BraA02g007540.3C	-1.42677	0.042806	0.0877858	Bra023666	AT3G03920		Gar1 RNA-binding region family protein	GO:0001522; GO:0042254	pseudouridine synthesis; ribosome biogenesis
BraA02g007660.3C	-1.11562	0.0119881	0.0296602	Bra023676	AT5G18470		curculin-like (mannose-binding) lectin family protein
BraA02g007700.3C	-1.15793	3.17e-19	7.01e-18	Bra023680	AT5G18520		hypothetical protein	GO:0016021	integral component of membrane
BraA02g008140.3C	-1.14954	7.08e-12	7.83e-11	Bra020037	AT5G12170		hypothetical protein
BraA02g008390.3C	-1.53031	1.97e-12	2.32e-11	Bra020059	AT5G19730		pectinesterase family protein (EC:3.1.1.11)
BraA02g008710.3C	-1.92996	2.08e-12	2.44e-11	Bra020088	AT5G20150	SPX1		GO:0016036	cellular response to phosphate starvation
BraA02g008730.3C	-2.24944	0.000294	0.00107107	Bra002280	AT5G20190		binding
BraA02g008740.3C	-1.90095	4.22e-05	0.000181	Bra020090	AT5G20190		binding	GO:0005515	protein binding
BraA02g008820.3C	-1.01033	8.21e-17	1.48e-15	Bra020098	AT5G20290		Ribosomal protein S8e family protein
BraA02g009120.3C	-2.30863	0.00437263	0.012192	Bra020126	AT5G20790		hypothetical protein
BraA02g009250.3C	-2.03053	2.69e-18	5.51e-17	Bra020140	AT5G20960	AAO1	aldehyde oxidase/ indole-3-acetaldehyde oxidase (EC:1.2.3.14 1.2.3.7)	GO:0003824; GO:0005506; GO:0009055; GO:0016491; GO:0016614; GO:0046872; GO:0050660; GO:0051536; GO:0051537; GO:0055114	catalytic activity; iron ion binding; electron carrier activity; oxidoreductase activity; oxidoreductase activity, acting on CH-OH group of donors; metal ion binding; flavin adenine dinucleotide binding; iron-sulfur cluster binding; 2 iron, 2 sulfur cluster binding; oxidation-reduction process
BraA02g009330.3C	-1.34163	6.44e-06	3.21e-05	Bra040902	AT5G21100		L-ascorbate oxidase, putative (EC:1.10.3.3)	GO:0005507; GO:0016491; GO:0055114	copper ion binding; oxidoreductase activity; oxidation-reduction process
BraA02g009570.3C	-2.61097	1.08e-50	2.04e-48	Bra020171	AT5G22090		hypothetical protein
BraA02g009810.3C	-3.3181	0.0245456	0.0550472	Bra020195	AT5G22500	FAR1	fatty acyl-CoA reductase (alcohol-forming)/ oxidoreductase, acting on the CH-CH group of donors
BraA02g009830.3C	-4.06411	5.48e-11	5.48e-10	Bra020196	AT5G22570	WRKY38	transcription factor	GO:0003700; GO:0006355; GO:0043565	sequence-specific DNA binding transcription factor activity; regulation of transcription, DNA-templated; sequence-specific DNA binding
BraA02g009840.3C	-1.64	0.0357488	0.0755018	Bra020197	AT5G22570	WRKY38	transcription factor	GO:0003700; GO:0006355; GO:0043565	sequence-specific DNA binding transcription factor activity; regulation of transcription, DNA-templated; sequence-specific DNA binding
BraA02g009870.3C	-1.01185	3.01e-11	3.09e-10	Bra020200	AT5G22620		phosphoglycerate/bisphosphoglycerate mutase family protein	GO:0003824; GO:0008152	catalytic activity; metabolic process
BraA02g010500.3C	-1.01338	1.21e-06	6.77e-06	Bra020269	AT5G60020	LAC17	laccase	GO:0005507; GO:0016491; GO:0055114	copper ion binding; oxidoreductase activity; oxidation-reduction process
BraA02g011230.3C	-1.00145	0.0204596	0.0472056	Bra020336	AT5G59180	NRPB7	DNA-directed RNA polymerase/ RNA binding	GO:0003676; GO:0003899; GO:0006351	nucleic acid binding; DNA-directed RNA polymerase activity; transcription, DNA-templated
BraA02g011580.3C	-2.35782	0.00677398	0.017979	Bra020365	AT5G58500	LSH5
BraA02g011680.3C	-1.42174	0.0132891	0.0324534	Bra020376	AT5G58310		methyl esterase 18
BraA02g012100.3C	-1.3209	0.00862166	0.0222158	Bra020421	AT5G57685	AtGDU3
BraA02g012610.3C	-1.23865	0.00214924	0.00647778	Bra035639	AT5G56960		basic helix-loop-helix (bHLH) family protein	GO:0046983	protein dimerization activity
BraA02g012840.3C	-1.55488	1.78e-17	3.43e-16	Bra035622	AT5G56460		protein kinase, putative	GO:0004672; GO:0005524; GO:0006468	protein kinase activity; ATP binding; protein phosphorylation
BraA02g013290.3C	-1.28812	2.19e-05	9.94e-05	Bra035574	AT5G55450		protease inhibitor/seed storage/lipid transfer protein (LTP) family protein
BraA02g013300.3C	-2.86998	7.34e-10	6.4e-09	Bra035574	AT5G55450		protease inhibitor/seed storage/lipid transfer protein (LTP) family protein
BraA02g013600.3C	-2.1047	7.5e-28	3.18e-26	Bra035544	AT3G02020	AK3	aspartate kinase (EC:2.7.2.4)
BraA02g013870.3C	-1.47505	2e-11	2.09e-10	Bra022724	AT5G54500	FQR1	FMN binding / oxidoreductase, acting on NADH or NADPH, quinone or similar compound as acceptor	GO:0010181; GO:0016491	FMN binding; oxidoreductase activity
BraA02g013890.3C	-2.25058	4.26e-06	2.19e-05	Bra022722	AT5G54470		zinc finger (B-box type) family protein
BraA02g014090.3C	-1.79384	9.97e-05	0.000399	Bra022701	AT5G54240		hypothetical protein
BraA02g014120.3C	-1.84851	3.28e-15	5.13e-14	Bra022699	AT5G54145		hypothetical protein
BraA02g014810.3C	-4.77498	1.67e-06	9.13e-06	Bra022630	AT5G53110		RING/U-box superfamily protein	GO:0030247	polysaccharide binding
BraA02g014830.3C	-1.02297	3.46e-08	2.43e-07	Bra022625	AT5G53070		ribosomal protein L9 family protein
BraA02g016160.3C	-3.92734	0.036909	0.0775577	Bra008139	AT1G74360		leucine-rich repeat transmembrane protein kinase, putative	GO:0005515	protein binding
BraA02g016260.3C	-1.06316	2.91e-18	5.96e-17	Bra022515	AT5G50420		hypothetical protein
BraA02g016480.3C	-1.38235	1.3e-06	7.25e-06	Bra022495	AT1G65090		hypothetical protein
BraA02g016730.3C	-2.11941	0.0135006	0.0328873	Bra022472	AT3G62150		P-glycoprotein 21
BraA02g016750.3C	-1.43102	1.02e-27	4.27e-26	Bra022470	AT1G65610	KOR2	catalytic/ hydrolase, hydrolyzing O-glycosyl compounds	GO:0003824	catalytic activity
BraA02g017120.3C	-1.32433	0.0214689	0.0491675	Bra040633	AT3G44840		S-adenosyl-L-methionine:carboxyl methyltransferase family protein	GO:0008168	methyltransferase activity
BraA02g017280.3C	-1.77393	0.00273798	0.00801707	Bra034036	AT1G67000		ATP binding / kinase/ protein kinase/ protein serine/threonine kinase	GO:0004672; GO:0005524; GO:0006468; GO:0030247	protein kinase activity; ATP binding; protein phosphorylation; polysaccharide binding
BraA02g017790.3C	-2.02283	0.00188207	0.00575367	Bra033985	AT5G36910	THI2.2	toxin receptor binding
BraA02g017880.3C	-1.48524	7.96e-07	4.59e-06	Bra033977	AT1G67810	SUFE2	enzyme activator
BraA02g017930.3C	-1.33287	0.000349	0.00125123	Bra033972	AT1G67920		hypothetical protein
BraA02g018290.3C	-1.36727	0.0200165	0.0463301	Bra033941	AT1G68390		hypothetical protein	GO:0008375; GO:0016020	acetylglucosaminyltransferase activity; membrane
BraA02g018700.3C	-3.44825	0.000135	0.000528	Bra038351	AT1G68795	CLE12	protein binding / receptor binding
BraA02g018780.3C	-1.28202	7.21e-10	6.3e-09	Bra038344	AT1G68870		hypothetical protein
BraA02g019240.3C	-1.96782	2.33e-65	8.56e-63	Bra007864	AT1G69530		ATEXPA1 (ARABIDOPSIS THALIANA EXPANSIN A1)	GO:0005576; GO:0009664	extracellular region; plant-type cell wall organization
BraA02g019850.3C	-1.39612	0.0170188	0.0402439	Bra007921	AT1G70520		protein kinase family protein	GO:0004672; GO:0004713; GO:0005524; GO:0006468	protein kinase activity; protein tyrosine kinase activity; ATP binding; protein phosphorylation
BraA02g019870.3C	-1.38799	3.89e-07	2.34e-06	Bra007923	AT1G70550		hypothetical protein
BraA02g020220.3C	-1.13932	3.07e-11	3.15e-10	Bra007959	AT1G71060		pentatricopeptide (PPR) repeat-containing protein	GO:0005515	protein binding
BraA02g020310.3C	-1.2324	0.00125852	0.00400576	Bra007969	AT1G71710		inositol polyphosphate 5-phosphatase, putative	GO:0046856	phosphatidylinositol dephosphorylation
BraA02g020380.3C	-1.31518	0.00940453	0.0239844	Bra007976	AT1G71430		hypothetical protein
BraA02g020620.3C	-1.41688	9.66e-06	4.67e-05	Bra007999	AT1G71960		ABC transporter family protein	GO:0005524; GO:0016887	ATP binding; ATPase activity
BraA02g020850.3C	-1.67062	0.000203	0.000764	Bra008019	AT1G72230		plastocyanin-like domain-containing protein	GO:0009055	electron carrier activity
BraA02g021100.3C	-2.47425	3.55e-05	0.000154	Bra008038	AT1G72540		protein kinase, putative	GO:0004672; GO:0005524; GO:0006468	protein kinase activity; ATP binding; protein phosphorylation
BraA02g021190.3C	-1.14333	2.28e-10	2.12e-09	Bra008045	AT1G72730		eukaryotic translation initiation factor 4A, putative / eIF-4A, putative	GO:0003676; GO:0005524	nucleic acid binding; ATP binding
BraA02g021420.3C	-3.46298	4.31e-61	1.41e-58	Bra008066	AT1G73010		phosphatase	GO:0016791	phosphatase activity
BraA02g021800.3C	-1.18895	1.22e-17	2.38e-16	Bra008099	AT1G73500	MKK9	MAP kinase kinase/ kinase/ protein kinase activator	GO:0004672; GO:0005524; GO:0006468	protein kinase activity; ATP binding; protein phosphorylation
BraA02g021850.3C	-1.08709	7.23e-05	0.000296	Bra008105	AT1G73590	PIN1	transporter	GO:0016021; GO:0055085	integral component of membrane; transmembrane transport
BraA02g022080.3C	-1.05252	1.46e-31	8.1e-30	Bra008130	AT1G74070		peptidyl-prolyl cis-trans isomerase cyclophilin-type family protein	GO:0000413; GO:0003755; GO:0006457	protein peptidyl-prolyl isomerization; peptidyl-prolyl cis-trans isomerase activity; protein folding
BraA02g022090.3C	-2.73603	2.43e-07	1.51e-06	Bra008131	AT1G74080	MYB122	DNA binding / transcription factor	GO:0003677	DNA binding
BraA02g022100.3C	-1.85546	2.37e-43	2.89e-41	Bra008132	AT1G74100	SOT16	desulfoglucosinolate sulfotransferase/ sulfotransferase	GO:0008146	sulfotransferase activity
BraA02g022160.3C	-2.94203	0.00233158	0.00695742	Bra008138	AT1G58190	AtRLP9	protein binding	GO:0005515	protein binding
BraA02g022390.3C	-2.42279	3.17e-17	5.95e-16	Bra008157	AT1G74590	GSTU10	glutathione transferase	GO:0005515	protein binding
BraA02g022690.3C	-1.91302	5.55e-06	2.81e-05	Bra008187	AT1G75280		isoflavone reductase, putative
BraA02g023590.3C	-1.2862	0.0019769	0.00600757	Bra008270	AT1G76660		hypothetical protein
BraA02g023600.3C	-2.75992	2.64e-131	4.26e-128	Bra008271	AT1G76680	OPR1	12-oxophytodienoate reductase	GO:0003824; GO:0010181; GO:0016491; GO:0055114	catalytic activity; FMN binding; oxidoreductase activity; oxidation-reduction process
BraA02g023670.3C	-1.07881	3.63e-06	1.89e-05	Bra008277	AT1G76800		nodulin, putative
BraA02g024140.3C	-2.79856	0.00708143	0.0186825	Bra008313	AT1G77520		O-methyltransferase family 2 protein	GO:0008168; GO:0008171; GO:0046983	methyltransferase activity; O-methyltransferase activity; protein dimerization activity
BraA02g024710.3C	-2.53563	7.84e-20	1.83e-18	Bra008362	AT1G78440		gibberellin 2-beta-dioxygenase	GO:0016491; GO:0055114	oxidoreductase activity; oxidation-reduction process
BraA02g024840.3C	-1.02607	4.14e-07	2.49e-06	Bra008376	AT1G78660	ATGGH1	gamma-glutamyl hydrolase, putative / gamma-Glu-X carboxypeptidase, putative / conjugase, putative
BraA02g025190.3C	-1.12866	2.09e-12	2.45e-11	Bra008404	AT1G79250	AGC1.7	kinase	GO:0004672; GO:0005524; GO:0006468	protein kinase activity; ATP binding; protein phosphorylation
BraA02g025380.3C	-1.12215	1.72e-32	1.02e-30	Bra008421	AT1G79550	PGK	phosphoglycerate kinase (EC:2.7.7.2 2.7.2.3)
BraA02g025540.3C	-1.72834	0.00749374	0.0196295	Bra008438	AT1G80820	CCR2	cinnamoyl-CoA reductase	GO:0003824; GO:0050662	catalytic activity; coenzyme binding
BraA02g025580.3C	-1.67114	1.58e-19	3.55e-18	Bra008442	AT1G80760	NIP6;1	boron transporter/ glycerol transmembrane transporter/ urea transmembrane transporter/ water channel/ water transporter
BraA02g026000.3C	-3.46384	1.96e-15	3.15e-14	Bra008480	AT1G80340	GA3OX2	gibberellin 3-beta-dioxygenase (EC:1.14.11.15)	GO:0016491; GO:0055114	oxidoreductase activity; oxidation-reduction process
BraA02g026280.3C	-1.23681	0.0332401	0.0710811	Bra008505	AT5G63930		leucine-rich repeat transmembrane protein kinase, putative	GO:0004672; GO:0005515; GO:0005524; GO:0006468	protein kinase activity; protein binding; ATP binding; protein phosphorylation
BraA02g026540.3C	-2.76395	0.0365419	0.0768974	Bra008528	AT4G00700		C2 domain-containing protein
BraA02g027090.3C	-1.10107	0.000206	0.000775	Bra018547	AT5G24220		lipase class 3-related
BraA02g027370.3C	-2.84157	7.3e-36	5.47e-34	Bra018521	AT4G03050	AOP3	iron ion binding / oxidoreductase (EC:1.14.11.13)	GO:0016491; GO:0055114	oxidoreductase activity; oxidation-reduction process
BraA02g027440.3C	-1.22494	3.1e-14	4.4e-13	Bra018516	AT4G03180		hypothetical protein
BraA02g027690.3C	-1.46031	3.33e-34	2.19e-32	Bra018492	AT4G04540		protein kinase family protein	GO:0004672; GO:0004713; GO:0005524; GO:0006468	protein kinase activity; protein tyrosine kinase activity; ATP binding; protein phosphorylation
BraA02g027960.3C	-1.70679	1.98e-07	1.25e-06	Bra018471	AT4G12320	CYP706A6	electron carrier/ heme binding / iron ion binding / monooxygenase/ oxygen binding	GO:0005506; GO:0016705; GO:0020037; GO:0055114	iron ion binding; oxidoreductase activity, acting on paired donors, with incorporation or reduction of molecular oxygen; heme binding; oxidation-reduction process
BraA02g028530.3C	-1.70997	0.00784005	0.0204379	Bra033157	AT4G11100		hypothetical protein
BraA02g028750.3C	-1.41097	0.00219822	0.00660215	Bra033176	AT4G10390		protein kinase family protein	GO:0004672; GO:0005524; GO:0006468	protein kinase activity; ATP binding; protein phosphorylation
BraA02g028790.3C	-1.72216	1.05e-08	7.85e-08	Bra033181	AT4G10380	NIP5;1	arsenite transmembrane transporter/ boron transporter/ water channel
BraA02g028950.3C	-1.63972	1.36e-17	2.64e-16	Bra033193	AT4G10150		zinc finger (C3HC4-type RING finger) family protein
BraA02g028970.3C	-1.09809	4.42e-20	1.05e-18	Bra033195	AT4G10120	ATSPS4F	transferase, transferring glycosyl groups	GO:0005985; GO:0016157	sucrose metabolic process; sucrose synthase activity
BraA02g029520.3C	-1.05806	3.13e-10	2.86e-09	Bra040452	AT1G63610		hypothetical protein
BraA02g030280.3C	-1.84214	7.02e-08	4.72e-07	Bra035334	AT5G42830		transferase family protein	GO:0016747	transferase activity, transferring acyl groups other than amino-acyl groups
BraA02g030840.3C	-2.0214	5.45e-30	2.69e-28	Bra035994	AT5G43850	ARD4	acireductone dioxygenase [iron(II)-requiring]/ metal ion binding
BraA02g030930.3C	-3.75047	0.0221132	0.0504482	Bra036002	AT5G43890	YUC5	monooxygenase	GO:0004499; GO:0016491; GO:0050660; GO:0050661; GO:0055114	N,N-dimethylaniline monooxygenase activity; oxidoreductase activity; flavin adenine dinucleotide binding; NADP binding; oxidation-reduction process
BraA02g031300.3C	-1.0528	2.35e-07	1.47e-06	Bra039511	AT5G44460		calcium-binding protein, putative	GO:0005509	calcium ion binding
BraA02g031510.3C	-1.09099	8.75e-06	4.26e-05	Bra039529	AT5G45020		hypothetical protein	GO:0005515	protein binding
BraA02g031540.3C	-2.70683	0.000829	0.0027423	Bra039532	AT3G47110		Leucine-rich repeat protein kinase family protein	GO:0005515	protein binding
BraA02g032170.3C	-2.9719	1.55e-06	8.56e-06	Bra021992	AT5G45820	CIPK20	kinase/ protein serine/threonine kinase	GO:0004672; GO:0005524; GO:0006468	protein kinase activity; ATP binding; protein phosphorylation
BraA02g032220.3C	-3.79359	2.86e-07	1.76e-06	Bra021995	AT4G18610	LSH9
BraA02g032350.3C	-1.06909	1.14e-25	4.14e-24	Bra022002	AT5G45950		GDSL-motif lipase/hydrolase family protein	GO:0016788	hydrolase activity, acting on ester bonds
BraA02g032620.3C	-3.92206	0.027537	0.0606775	Bra022020	AT5G46115		hypothetical protein
BraA02g032750.3C	-1.22561	2.95e-12	3.4e-11	Bra022029	AT5G46290		3-ketoacyl-acyl carrier protein synthase I	GO:0003824; GO:0006633; GO:0008152; GO:0016747	catalytic activity; fatty acid biosynthetic process; metabolic process; transferase activity, transferring acyl groups other than amino-acyl groups
BraA02g032940.3C	-3.1415	2.6e-05	0.000116	Bra022041	AT2G34690	ACD11	sphingosine transmembrane transporter	GO:0005737; GO:0120009; GO:0120013	cytoplasm; -----; -----
BraA02g033170.3C	-1.17716	5.54e-09	4.29e-08	Bra022060	AT5G46740	UBP21	ubiquitin thiolesterase/ ubiquitin-specific protease	GO:0006511; GO:0016579; GO:0036459	ubiquitin-dependent protein catabolic process; protein deubiquitination; ubiquitinyl hydrolase activity
BraA02g033220.3C	-1.07871	4.05e-36	3.1e-34	Bra022065	AT5G46800	BOU	binding / transporter
BraA02g034050.3C	-1.55405	0.000732	0.00245219	Bra022133	AT5G47460		pentatricopeptide (PPR) repeat-containing protein	GO:0005515	protein binding
BraA02g034070.3C	-1.51671	0.00332611	0.00954879	Bra022135	AT5G47500		pectinesterase family protein (EC:3.1.1.11)
BraA02g034110.3C	-1.18169	0.000139	0.000542	Bra022141	AT5G47550		cysteine protease inhibitor, putative / cystatin, putative	GO:0004869	cysteine-type endopeptidase inhibitor activity
BraA02g034400.3C	-1.00525	0.00221716	0.00665559	Bra014339	AT2G01150	RHA2B	protein binding / ubiquitin-protein ligase/ zinc ion binding
BraA02g034780.3C	-1.39183	0.021452	0.0491364	Bra026657	AT2G01505	CLE16	protein binding / receptor binding	GO:0048731	system development
BraA02g035300.3C	-3.73526	1.67e-15	2.7e-14	Bra026621	AT2G02010	GAD4	calmodulin binding	GO:0003824; GO:0016831; GO:0019752; GO:0030170	catalytic activity; carboxy-lyase activity; carboxylic acid metabolic process; pyridoxal phosphate binding
BraA02g035310.3C	-1.34091	0.000345	0.00123938	Bra026620	AT2G02020		proton-dependent oligopeptide transport (POT) family protein
BraA02g035330.3C	-1.65935	0.000211	0.000789	Bra026618	AT2G02060		transcription factor	GO:0003677	DNA binding
BraA02g035910.3C	-1.09328	2.37e-09	1.93e-08	Bra026569	AT2G03090		ATEXPA15 (ARABIDOPSIS THALIANA EXPANSIN A15)	GO:0005576; GO:0009664	extracellular region; plant-type cell wall organization
BraA02g036150.3C	-2.54763	0.00468941	0.0129708	Bra026546	AT4G34131		UDP-glycosyltransferase/ abscisic acid glucosyltransferase/ quercetin 3-O-glucosyltransferase/ transferase, transferring hexosyl groups (EC:2.4.1.91)
BraA02g036250.3C	-1.15927	0.00591166	0.0159584	Bra026538	AT2G03760	ST	brassinosteroid sulfotransferase/ sulfotransferase	GO:0008146	sulfotransferase activity
BraA02g036260.3C	-3.02636	3.91e-24	1.27e-22	Bra026535	AT2G03760	ST	brassinosteroid sulfotransferase/ sulfotransferase	GO:0008146	sulfotransferase activity
BraA02g036600.3C	-1.02407	5.9e-13	7.4e-12	Bra026511	AT3G25700		Eukaryotic aspartyl protease family protein	GO:0004190; GO:0006508	aspartic-type endopeptidase activity; proteolysis
BraA02g036660.3C	-1.04898	7.4e-06	3.65e-05	Bra036360	AT3G25890		AP2 domain-containing transcription factor, putative	GO:0003677; GO:0003700; GO:0006355	DNA binding; sequence-specific DNA binding transcription factor activity; regulation of transcription, DNA-templated
BraA02g036850.3C	-1.43797	0.0388397	0.0807973	Bra040819	AT3G26330	CYP71B37	electron carrier/ heme binding / iron ion binding / monooxygenase/ oxygen binding	GO:0005506; GO:0016705; GO:0020037; GO:0055114	iron ion binding; oxidoreductase activity, acting on paired donors, with incorporation or reduction of molecular oxygen; heme binding; oxidation-reduction process
BraA02g037150.3C	-3.3338	5.1e-10	4.55e-09	Bra032955	AT5G14030		translocon-associated protein beta (TRAPB) family protein
BraA02g037440.3C	-2.02627	0.00475916	0.0131437	Bra032982	AT3G27120		P-loop containing nucleoside triphosphate hydrolases superfamily protein	GO:0005524	ATP binding
BraA02g037500.3C	-3.21215	0.000244	0.000905	Bra032987	AT3G27200		plastocyanin-like domain-containing protein	GO:0009055	electron carrier activity
BraA02g038190.3C	-3.54882	0.00236412	0.00704256	Bra033049	AT3G28500		60S acidic ribosomal protein P2 (RPP2C)
BraA02g038500.3C	-4.65038	2.68e-18	5.51e-17	Bra033075	AT3G28960		amino acid transporter family protein
BraA02g038660.3C	-3.59536	0.00954707	0.0243053	Bra033091	AT3G14970		zinc finger (C3HC4-type RING finger) family protein
BraA02g038670.3C	-1.32009	0.0108575	0.0271915	Bra033092	AT3G29240		hypothetical protein
BraA02g038840.3C	-1.05124	0.0252523	0.0564022	Bra033105	AT3G29575	AFP3		GO:0007165	signal transduction
BraA02g039070.3C	-1.64142	0.0372958	0.0782122	Bra040585	AT2G10440		hypothetical protein
BraA02g039460.3C	-2.97802	0.000732	0.0024518	Bra020713	AT5G48180	NSP5		GO:0005515	protein binding
BraA02g039500.3C	-1.90189	0.0264367	0.0586684	Bra020710	AT5G48230	ACAT2	acetyl-CoA C-acetyltransferase/ catalytic (EC:2.3.1.9)	GO:0003824; GO:0008152; GO:0016747	catalytic activity; metabolic process; transferase activity, transferring acyl groups other than amino-acyl groups
BraA02g039600.3C	-2.31485	0.029011	0.0634181	Bra020703	AT5G48410	GLR1.3	intracellular ligand-gated ion channel	GO:0004970; GO:0016020	ionotropic glutamate receptor activity; membrane
BraA02g039630.3C	-1.81977	5.01e-15	7.67e-14	Bra020700	AT5G48450	sks3	copper ion binding / oxidoreductase	GO:0005507; GO:0016491; GO:0055114	copper ion binding; oxidoreductase activity; oxidation-reduction process
BraA02g039830.3C	-1.02501	2.73e-10	2.51e-09	Bra020681	AT5G48760		60S ribosomal protein L13A (RPL13aD)	GO:0003735; GO:0005840; GO:0006412; GO:0015934	structural constituent of ribosome; ribosome; translation; large ribosomal subunit
BraA02g040440.3C	-4.52216	0.00644455	0.0172147	Bra020615	AT5G28610		hypothetical protein
BraA02g040830.3C	-1.1179	0.00269302	0.00790293	Bra020579	AT5G27700		structural constituent of ribosome
BraA02g041180.3C	-2.18199	1.17e-08	8.69e-08	Bra020546	AT5G26170	WRKY50	transcription factor	GO:0003700; GO:0006355; GO:0043565	sequence-specific DNA binding transcription factor activity; regulation of transcription, DNA-templated; sequence-specific DNA binding
BraA02g041300.3C	-1.38039	0.0145305	0.0350555	Bra020531	AT5G26730		hypothetical protein
BraA02g041540.3C	-1.10748	0.00818136	0.0212375	Bra020508	AT5G25610	RD22	nutrient reservoir
BraA02g041820.3C	-1.20017	0.0401696	0.0832125	Bra020486	AT5G25160	ZFP3	nucleic acid binding / transcription factor/ zinc ion binding	GO:0003676	nucleic acid binding
BraA02g041890.3C	-1.23323	0.0186128	0.0435212	Bra020479	AT5G24940		protein phosphatase 2C, putative / PP2C, putative
BraA02g041970.3C	-1.39111	0.00391039	0.0110275	Bra020469	AT5G24760		alcohol dehydrogenase, putative (EC:1.1.1.1)	GO:0055114	oxidation-reduction process
BraA02g042000.3C	-1.19216	5.29e-18	1.06e-16	Bra020466	AT5G24660	LSU2
BraA02g042050.3C	-2.02063	8.09e-32	4.63e-30	Bra029416	AT5G24580		copper-binding family protein	GO:0030001; GO:0046872	metal ion transport; metal ion binding
BraA02g042300.3C	-2.35138	5.93e-09	4.58e-08	Bra029393	AT5G24160	SQE6	FAD binding / oxidoreductase/ squalene monooxygenase (EC:1.14.99.7)	GO:0016491; GO:0055114	oxidoreductase activity; oxidation-reduction process
BraA02g042510.3C	-1.10155	3.05e-06	1.61e-05	Bra029371	AT5G23420	HMGB6	transcription factor
BraA02g042730.3C	-2.93727	0.003338	0.00957913	Bra029350	AT5G60890	MYB34	DNA binding / kinase/ transcription activator/ transcription factor	GO:0003677	DNA binding
BraA02g043180.3C	-1.34936	0.0012403	0.00395558	Bra029309	AT5G61340		hypothetical protein
BraA02g043300.3C	-1.29712	8.86e-14	1.2e-12	Bra029297	AT5G61960	AML1	RNA binding / protein binding	GO:0003676	nucleic acid binding
BraA02g043500.3C	-1.07551	0.00018	0.000684	Bra029278	AT5G62180		carboxylesterase	GO:0008152; GO:0016787	metabolic process; hydrolase activity
BraA02g043580.3C	-1.59606	0.0391339	0.0813453	Bra029272	AT5G62210		embryo-specific protein-related	GO:0005515	protein binding
BraA02g043640.3C	-1.42121	0.00246685	0.00731676	Bra029266	AT5G62380		transcription activator/ transcription factor/ transcription regulator	GO:0003677; GO:0006355	DNA binding; regulation of transcription, DNA-templated
BraA02g043690.3C	-1.45634	7.65e-09	5.83e-08	Bra029260	AT5G62440		hypothetical protein
BraA02g044010.3C	-2.25445	1.93e-06	1.04e-05	Bra029228				GO:0003700; GO:0005634; GO:0006355; GO:0043565	sequence-specific DNA binding transcription factor activity; nucleus; regulation of transcription, DNA-templated; sequence-specific DNA binding
BraA02g044050.3C	-2.23763	0.000186	0.000706	Bra029224	AT5G63450	CYP94B1	electron carrier/ heme binding / iron ion binding / monooxygenase/ oxygen binding	GO:0005506; GO:0016705; GO:0020037; GO:0055114	iron ion binding; oxidoreductase activity, acting on paired donors, with incorporation or reduction of molecular oxygen; heme binding; oxidation-reduction process
BraA02g044180.3C	-3.04145	0.049241	0.0988491	Bra029212
BraA02g044290.3C	-1.20479	7.32e-41	7.57e-39	Bra029202	AT5G63780	SHA1	protein binding / zinc ion binding	GO:0008270	zinc ion binding
BraA02g044320.3C	-3.29269	3.29e-52	6.69e-50	Bra029199	AT5G63850	AAP4	acidic amino acid transmembrane transporter/ amino acid transmembrane transporter/ neutral amino acid transmembrane transporter/ primary active transmembrane transporter
BraA02g044440.3C	-1.87301	5.55e-23	1.66e-21	Bra031935	AT5G64080		protease inhibitor/seed storage/lipid transfer protein (LTP) family protein	GO:0006869; GO:0008289	lipid transport; lipid binding
BraA02g044500.3C	-1.12306	3.69e-27	1.5e-25	Bra031929	AT5G64240	AtMC3	cysteine-type endopeptidase
BraA02g044760.3C	-3.13111	6.52e-10	5.73e-09	Bra031903	AT5G64750	36982	DNA binding / transcription factor
BraA02g044770.3C	-1.27913	4.86e-26	1.83e-24	Bra031902	AT5G64770		hypothetical protein
BraA02g044790.3C	-1.16667	0.0190768	0.0444274	Bra031900	AT5G64810	WRKY51	transcription factor	GO:0003700; GO:0006355; GO:0043565	sequence-specific DNA binding transcription factor activity; regulation of transcription, DNA-templated; sequence-specific DNA binding
BraA02g044830.3C	-1.73496	1.22e-06	6.82e-06	Bra031896	AT5G64870		hypothetical protein
BraA02g045050.3C	-1.18292	0.0032967	0.00947088	Bra031874	AT5G65205		short-chain dehydrogenase/reductase (SDR) family protein	GO:0016491	oxidoreductase activity
BraA02g045110.3C	-1.17765	0.00951489	0.0242318	Bra031867	AT5G65300		hypothetical protein
BraA02g045640.3C	-3.59986	2.98e-09	2.38e-08	Bra031821	AT5G66740		hypothetical protein
BraA02g045670.3C	-2.59297	9.03e-05	0.000363	Bra031816	AT5G66650		hypothetical protein
BraA02g045710.3C	-3.44138	0.000677	0.00228509	Bra031814	AT5G66580		hypothetical protein
BraA03g000210.3C	-2.57109	0.00208414	0.00630053	Bra005672	AT5G01670		aldose reductase, putative	GO:0016491; GO:0055114	oxidoreductase activity; oxidation-reduction process
BraA03g000420.3C	-1.43037	0.0154735	0.0370935	Bra005697	AT5G01070		zinc finger (C3HC4-type RING finger) family protein	GO:0008270	zinc ion binding
BraA03g000500.3C	-1.47045	2.01e-14	2.9e-13	Bra005705	AT5G02050		mitochondrial glycoprotein family protein / MAM33 family protein
BraA03g000880.3C	-1.09019	1.59e-07	1.01e-06	Bra005740	AT5G03170	FLA11
BraA03g000950.3C	-1.02811	0.00134073	0.004235	Bra005747	AT5G02890		transferase family protein	GO:0016747	transferase activity, transferring acyl groups other than amino-acyl groups
BraA03g001070.3C	-1.12892	1.52e-20	3.78e-19	Bra005759	AT5G02590		chloroplast lumen common family protein	GO:0005515	protein binding
BraA03g001180.3C	-1.09193	3.3e-19	7.29e-18	Bra005769	AT5G03555		permease, cytosine/purines, uracil, thiamine, allantoin family protein	GO:0005215; GO:0006810; GO:0016020; GO:0055085	transporter activity; transport; membrane; transmembrane transport
BraA03g001650.3C	-1.30593	0.0132698	0.0324148	Bra005813	AT1G66240		homolog of anti-oxidant 1	GO:0030001; GO:0046872	metal ion transport; metal ion binding
BraA03g001930.3C	-2.08644	0.00369259	0.010488	Bra005837	AT5G05090		myb family transcription factor	GO:0003677	DNA binding
BraA03g002260.3C	-2.57092	2.39e-05	0.000107	Bra005870	AT1G13080		cytochrome P450, family 71, subfamily B, polypeptide 2	GO:0005506; GO:0016705; GO:0020037; GO:0055114	iron ion binding; oxidoreductase activity, acting on paired donors, with incorporation or reduction of molecular oxygen; heme binding; oxidation-reduction process
BraA03g002330.3C	-1.02978	4.08e-09	3.22e-08	Bra005877	AT5G06110		DNAJ heat shock N-terminal domain-containing protein / cell division protein-related
BraA03g002370.3C	-1.15309	2.42e-15	3.83e-14	Bra005881	AT2G47990	SWA1	nucleotide binding	GO:0005515	protein binding
BraA03g002470.3C	-1.35382	0.000108	0.000429	Bra005890	AT5G06280		hypothetical protein
BraA03g002830.3C	-1.81675	1.09e-05	5.2e-05	Bra005922	AT5G07030		aspartic-type endopeptidase	GO:0004190; GO:0006508	aspartic-type endopeptidase activity; proteolysis
BraA03g002970.3C	-2.7351	1.96e-13	2.56e-12	Bra005936	AT5G07460	PMSR2	oxidoreductase, acting on sulfur group of donors, disulfide as acceptor / peptide-methionine-(S)-S-oxide reductase
BraA03g003100.3C	-1.86318	0.00024	0.000889	Bra005947	AT5G07610		F-box family protein	GO:0005515	protein binding
BraA03g003120.3C	-1.9491	1.08e-20	2.73e-19	Bra005949	AT5G07690		DNA binding / transcription factor	GO:0003677	DNA binding
BraA03g003200.3C	-1.8277	1.29e-11	1.39e-10	Bra005957	AT5G07870		transferase family protein	GO:0016747	transferase activity, transferring acyl groups other than amino-acyl groups
BraA03g003820.3C	-1.21593	8.57e-23	2.52e-21	Bra006016	AT5G09220	AAP2	amino acid transmembrane transporter
BraA03g003880.3C	-1.65245	8.46e-05	0.000342	Bra006022	AT5G09470		mitochondrial substrate carrier family protein	GO:0055085	transmembrane transport
BraA03g004030.3C	-1.00178	1.55e-12	1.84e-11	Bra006036	AT5G09870	CESA5	cellulose synthase/ transferase, transferring glycosyl groups (EC:2.4.1.12)	GO:0016020; GO:0016760; GO:0030244	membrane; cellulose synthase (UDP-forming) activity; cellulose biosynthetic process
BraA03g004360.3C	-1.20997	2.43e-07	1.51e-06	Bra006069	AT5G10630		elongation factor 1-alpha, putative / EF-1-alpha, putative	GO:0003924; GO:0005525	GTPase activity; GTP binding
BraA03g005110.3C	-1.12501	0.00141455	0.00444547	Bra006136	AT5G11980		conserved oligomeric Golgi complex component-related / COG complex component-related
BraA03g005600.3C	-2.69639	0.00905678	0.0231972	Bra006183	AT5G13150		protein binding
BraA03g005620.3C	-1.31255	0.0215295	0.0492983	Bra006185	AT5G13170	SAG29
BraA03g005690.3C	-1.56895	0.00452036	0.0125618	Bra006194	AT5G13320	PBS3
BraA03g005700.3C	-2.72222	0.00658386	0.0175336	Bra006195	AT5G13330		DNA binding / transcription factor	GO:0003677; GO:0003700; GO:0006355	DNA binding; sequence-specific DNA binding transcription factor activity; regulation of transcription, DNA-templated
BraA03g005720.3C	-1.00702	9.58e-09	7.21e-08	Bra006197	AT5G13420		transaldolase, putative	GO:0003824	catalytic activity
BraA03g005990.3C	-2.55106	1.91e-31	1.05e-29	Bra006224	AT5G13930	TT4	naringenin-chalcone synthase	GO:0003824; GO:0008152; GO:0009058; GO:0016747	catalytic activity; metabolic process; biosynthetic process; transferase activity, transferring acyl groups other than amino-acyl groups
BraA03g006700.3C	-2.51544	0.0410067	0.0846106	Bra006286	AT5G15160		bHLH family protein	GO:0046983	protein dimerization activity
BraA03g006890.3C	-1.6015	1.87e-08	1.35e-07	Bra006304	AT5G15500		ankyrin repeat family protein	GO:0005515	protein binding
BraA03g007020.3C	-1.02645	1.18e-11	1.27e-10	Bra006315	AT5G15650	RGP2	transferase, transferring hexosyl groups	GO:0016866; GO:0030244	intramolecular transferase activity; cellulose biosynthetic process
BraA03g007700.3C	-4.01153	7.58e-12	8.35e-11	Bra006374	AT2G20800	NDB4	NADH dehydrogenase	GO:0005509; GO:0016491; GO:0055114	calcium ion binding; oxidoreductase activity; oxidation-reduction process
BraA03g007930.3C	-1.27603	0.0241856	0.0543783	Bra006397	AT5G17330	GAD	calmodulin binding / glutamate decarboxylase	GO:0003824; GO:0016831; GO:0019752; GO:0030170	catalytic activity; carboxy-lyase activity; carboxylic acid metabolic process; pyridoxal phosphate binding
BraA03g008120.3C	-3.88326	0.0103225	0.0260264	Bra006418	AT5G17740		AAA-type ATPase family protein	GO:0005524	ATP binding
BraA03g008130.3C	-2.52224	1.86e-20	4.59e-19	Bra006419	AT5G17770	ATCBR	cytochrome-b5 reductase	GO:0016491; GO:0055114	oxidoreductase activity; oxidation-reduction process
BraA03g008570.3C	-1.00829	0.000173	0.000662	Bra006461	AT5G18470		curculin-like (mannose-binding) lectin family protein
BraA03g009290.3C	-1.87137	1.41e-53	3.06e-51	Bra006523	AT5G19875		hypothetical protein
BraA03g009330.3C	-1.3546	0.00423619	0.011864	Bra006528	AT5G19980		integral membrane family protein	GO:0005457; GO:0005794; GO:0015780	GDP-fucose transmembrane transporter activity; Golgi apparatus; nucleotide-sugar transport
BraA03g009410.3C	-1.6891	4.68e-11	4.71e-10	Bra006537	AT5G20070		hydrolase/ metal ion binding	GO:0016787	hydrolase activity
BraA03g009760.3C	-1.12304	3.11e-21	8.14e-20	Bra006572	AT5G20680		hypothetical protein	GO:0005524; GO:0005737; GO:0006457	ATP binding; cytoplasm; protein folding
BraA03g009770.3C	-1.2038	0.00278261	0.00813131	Bra006573	AT5G20740		invertase/pectin methylesterase inhibitor family protein	GO:0004857	enzyme inhibitor activity
BraA03g009800.3C	-1.15048	5.38e-11	5.38e-10	Bra006575	AT5G20790		hypothetical protein
BraA03g009810.3C	-5.00319	0.00437614	0.0121983	Bra006576	AT5G20810		auxin-responsive protein, putative / small auxin up RNA (SAUR_B)	GO:0009733	response to auxin
BraA03g009820.3C	-1.94244	2.46e-05	0.00011	Bra006577	AT5G20820		auxin-responsive protein-related	GO:0009733	response to auxin
BraA03g009830.3C	-2.05203	3.36e-52	6.79e-50	Bra006578	AT5G20830	SUS1	UDP-glycosyltransferase/ sucrose synthase (EC:2.4.1.13)	GO:0005985; GO:0016157	sucrose metabolic process; sucrose synthase activity
BraA03g010030.3C	-1.04966	4.98e-23	1.49e-21	Bra006597	AT5G21920		YGGT family protein	GO:0016020	membrane
BraA03g010050.3C	-3.04574	0.00863357	0.0222406	Bra006601	AT5G21280		hydroxyproline-rich glycoprotein family protein
BraA03g010140.3C	-2.00046	1.62e-81	9.79e-79	Bra006610	AT5G22090		hypothetical protein
BraA03g010360.3C	-2.96623	1.83e-06	9.98e-06	Bra006627	AT5G22460		esterase/lipase/thioesterase family protein
[truncated: 1,646 more rows]

## Sheet: S4
Supplementary Dataset S4. Singular Enrichment Analysis (SEA) of Gene Ontology (GO) terms categories of upregulated genes in braA.clf-1
[truncated: 61 more rows]

[truncated: 1 more sheets: S5]
